# Supplementary material for: Sustaining compliance with hand hygiene when resources are low: A quality improvement report
Source: PLoS One. 2020 Nov 3;15(11):e0241706. doi: 10.1371/journal.pone.0241706 (PMC7608919; doi:10.1371/journal.pone.0241706)
Supplement: S1 Dataset — (XLSX) [file pone.0241706.s001.xlsx]

## Sheet: Pre-int INPATIENT
Oservation #	Date	Time	Shift	Unit	Hand Hygiene Observation (Before/ After)	Hand Hygien Practiced ( Yes /No)	Observed Attending Physician
1	2016-02-17	10:00:00	AM	1	B	YES	PED 23
2	2016-02-17	11:00:00	AM	1	A	YES	PED 23				# before yes	# before no	# before TA	% Compliance before
3	2016-02-18	11:00:00	AM	1	B	YES	PED 23				152	13	165	0.921212
4	2016-02-19	10:00:00	AM	1	B	YES	PED 23
5	2016-02-20	10:00:00	AM	1	B	YES	PED 23				# after yes	# after no	# after TA	% Compliance after
6	2016-02-21	10:00:00	AM	1	B	YES	PED 23				84	14	98	0.857143
7	2016-02-22	10:00:00	AM	1	B	YES	PED 33
8	2016-02-23	11:00:00	AM	1	B	YES	PED 33
9	2016-02-24	10:00:00	AM	1	B	YES	PED 33
10	2016-02-25	11:00:00	AM	1	B	YES	PED 33
11	2016-02-26	01:00:00	PM	1	B	YES	PED 33
12	2016-02-27	10:00:00	AM	1	B	YES	PED 33
13	2016-02-28	10:00:00	AM	1	B	YES	PED 33
14	2016-02-29	10:00:00	AM	1	B	YES	PED 33
15	2016-03-01	05:00:00	AM	1	B	YES	PED 14
16	2016-03-02	09:00:00	AM	1	B	YES	PED 14
17	2016-03-03	09:00:00	AM	1	B	YES	PED 14
18	2016-03-04	09:00:00	AM	1	B	YES	PED 14
19	2016-03-05	09:00:00	AM	1	B	YES	PED 14
22	2016-03-08	11:00:00	AM	1	B	YES	PED 15
23	2016-03-09	11:00:00	AM	1	B	YES	PED 15
24	2016-03-14	11:00:00	AM	1	B	YES	PED 15
1			AM	2	B	YES	PED 10
1			AM	2	B	YES	PED 10
1			AM	2	B	YES	PED 10
1			AM	2	B	YES	PED 10
1			AM	2	B	YES	PED 10
1			AM	2	B	YES	PED 10
1			AM	2	B	YES	PED 10
1			AM	2	B	YES	PED 10
1			AM	2	B	YES	PED 10
1			AM	2	B	YES	PED 10
1			AM	2	B	YES	PED 10
1			AM	2	B	YES	PED 10
1			AM	2	B	YES	PED 10
1			AM	2	B	YES	PED 10
1			AM	2	B	YES	PED 10
1			AM	2	B	YES	PED 10
2			PM	2	A	YES	PED 10
2			PM	2	A	YES	PED 10
2			PM	2	A	YES	PED 10
2			PM	2	A	YES	PED 10
2			PM	2	A	YES	PED 10
2			PM	2	A	YES	PED 10
2			PM	2	A	YES	PED 10
2			PM	2	A	YES	PED 10
2			PM	2	A	YES	PED 10
2			PM	2	A	YES	PED 10
3			AM	2	B	YES	PED 11
3			AM	2	B	YES	PED 11
3			AM	2	B	YES	PED 11
3			AM	2	B	YES	PED 11
3			AM	2	B	YES	PED 11
3			AM	2	B	YES	PED 11
3			PM	2	B	YES	PED 11
3			PM	2	B	YES	PED 11
3			PM	2	B	YES	PED 11
3			PM	2	B	YES	PED 11
3			PM	2	B	YES	PED 11
3			PM	2	B	YES	PED 11
4			AM	2	A	YES	PED 11
4			AM	2	A	YES	PED 11
4			AM	2	A	YES	PED 11
4			AM	2	A	YES	PED 11
4			AM	2	A	YES	PED 11
4			AM	2	A	YES	PED 11
4			AM	2	A	YES	PED 11
4			AM	2	A	YES	PED 11
4			AM	2	A	YES	PED 11
4			AM	2	A	YES	PED 11
4			AM	2	A	YES	PED 11
4			AM	2	A	YES	PED 11
5			AM	2	B	YES	PED 12
5			AM	2	B	YES	PED 12
5			AM	2	B	YES	PED 12
5			AM	2	B	YES	PED 12
5			AM	2	B	YES	PED 12
5			AM	2	B	YES	PED 12
5			AM	2	B	YES	PED 12
5			AM	2	B	YES	PED 12
5			AM	2	B	YES	PED 12
5			AM	2	B	YES	PED 12
5			AM	2	B	YES	PED 12
5			AM	2	B	YES	PED 12
6			AM	2	A	YES	PED 12
6			AM	2	A	YES	PED 12
6			AM	2	A	YES	PED 12
6			AM	2	A	YES	PED 12
6			AM	2	A	YES	PED 12
6			AM	2	A	YES	PED 12
6			AM	2	A	YES	PED 12
6			AM	2	A	YES	PED 12
6			AM	2	A	YES	PED 12
6			AM	2	A	YES	PED 12
6			AM	2	A	YES	PED 12
6			AM	2	A	YES	PED 12
7			PM	2	B	YES	PED 13
7			PM	2	B	YES	PED 13
7			PM	2	B	YES	PED 13
7			PM	2	B	YES	PED 13
7			PM	2	B	YES	PED 13
7			PM	2	B	YES	PED 13
8			AM	2	A	YES	PED 13
8			AM	2	A	YES	PED 13
8			AM	2	A	YES	PED 13
8			AM	2	A	YES	PED 13
8			AM	2	A	YES	PED 13
8			AM	2	A	YES	PED 13
8			AM	2	A	YES	PED 13
9			PM	2	B	YES	PED 14
9			PM	2	B	YES	PED 14
9			PM	2	B	YES	PED 14
9			PM	2	B	YES	PED 14
9			PM	2	B	YES	PED 14
10			PM	2	A	YES	PED 14
10			PM	2	A	YES	PED 14
10			PM	2	A	YES	PED 14
10			PM	2	A	YES	PED 14
10			PM	2	A	YES	PED 14
10			PM	2	A	YES	PED 14
11			AM	2	B	YES	PED 15
11			AM	2	B	YES	PED 15
11			AM	2	B	YES	PED 15
11			AM	2	B	YES	PED 15
11			AM	2	B	YES	PED 15
11			AM	2	B	YES	PED 15
11			AM	2	B	YES	PED 15
12			AM	2	B	NO	PED 15
12			AM	2	B	NO	PED 15
12			AM	2	B	NO	PED 15
12			AM	2	B	NO	PED 15
13			AM	2	A	NO	PED 15
13			AM	2	A	NO	PED 15
13			AM	2	A	NO	PED 15
14			AM	2	B	YES	PED 16
14			AM	2	B	YES	PED 16
14			AM	2	B	YES	PED 16
14			AM	2	B	YES	PED 16
14			AM	2	B	YES	PED 16
15			AM	2	A	YES	PED 16
15			AM	2	A	YES	PED 16
15			AM	2	A	YES	PED 16
15			AM	2	A	YES	PED 16
15			AM	2	A	YES	PED 16
16			AM	2	B	NO	PED 19
16			AM	2	B	NO	PED 19
17			AM	2	A	NO	PED 19
17			AM	2	A	NO	PED 19
18			AM	2	B	YES	PED 20
18			AM	2	B	YES	PED 20
18			AM	2	B	YES	PED 20
18			AM	2	B	YES	PED 20
18			AM	2	B	YES	PED 20
19			AM	2	A	YES	PED 20
19			AM	2	A	YES	PED 20
19			AM	2	A	YES	PED 20
20			AM	2	B	YES	PED 21
20			AM	2	B	YES	PED 21
20			AM	2	B	YES	PED 21
20			AM	2	B	YES	PED 21
21			AM	2	B	YES	PED 22
21			AM	2	B	YES	PED 22
22			AM	2	B	YES	PED 23
22			AM	2	B	YES	PED 23
22			AM	2	B	YES	PED 23
22			AM	2	B	YES	PED 23
22			AM	2	B	YES	PED 23
22			AM	2	B	YES	PED 23
22			AM	2	B	YES	PED 23
22			AM	2	B	YES	PED 23
23			AM	2	A	YES	PED 23
23			AM	2	A	YES	PED 23
23			AM	2	A	YES	PED 23
23			AM	2	A	YES	PED 23
23			AM	2	A	YES	PED 23
23			AM	2	A	YES	PED 23
23			AM	2	A	YES	PED 23
23			AM	2	A	YES	PED 23
24			AM	2	B	YES	PED 24
24			AM	2	B	YES	PED 24
24			AM	2	B	YES	PED 24
25			AM	2	B	YES	PED 25
25			AM	2	B	YES	PED 25
25			AM	2	B	YES	PED 25
25			AM	2	B	YES	PED 25
25			AM	2	B	YES	PED 25
25			AM	2	B	YES	PED 25
25			AM	2	B	YES	PED 25
25			AM	2	B	YES	PED 25
26			AM	2	A	YES	PED 25
26			AM	2	A	YES	PED 25
26			AM	2	A	YES	PED 25
26			AM	2	A	YES	PED 25
26			AM	2	A	YES	PED 25
26			AM	2	A	YES	PED 25
26			AM	2	A	YES	PED 25
26			AM	2	A	YES	PED 25
27			AM	2	B	YES	PED 26
27			AM	2	B	YES	PED 26
27			AM	2	B	YES	PED 26
27			AM	2	B	YES	PED 26
27			AM	2	B	YES	PED 26
27			AM	2	B	YES	PED 26
28			AM	2	A	YES	PED 26
28			AM	2	A	YES	PED 26
28			AM	2	A	YES	PED 26
28			AM	2	A	YES	PED 26
28			AM	2	A	YES	PED 26
28			AM	2	A	YES	PED 26
28			AM	2	A	YES	PED 26
29			PM	2	B	YES	PED 27
29			PM	2	B	YES	PED 27
29			PM	2	B	YES	PED 27
30			AM	2	B	YES	PED 28
30			PM	2	B	YES	PED 28
31			AM	2	A	YES	PED 28
31			AM	2	A	YES	PED 28
32			AM	2	B	YES	PED 30
32			AM	2	B	YES	PED 30
33			AM	2	B	NO	Ped 32
33			AM	2	B	NO	Ped 32
33			AM	2	B	NO	Ped 32
33			AM	2	B	NO	Ped 32
33			AM	2	B	NO	Ped 32
33			AM	2	B	NO	Ped 32
34			PM	2	A	NO	PED 32
34			PM	2	A	NO	PED 32
34			PM	2	A	NO	PED 32
34			PM	2	A	NO	PED 32
35			AM	2	A	YES	PED 32
1	2016-02-22	10:00:00	AM	3	B	YES	PED 10
2	2016-02-23	11:00:00	AM	3	B	YES	PED 10
3	2016-02-24	11:00:00	AM	3	B	YES	PED 10
5	2016-02-25	13:00:00	AM	3	B	YES	PED 10
6	2016-02-26	13:00:00	AM	3	B	YES	PED 10
7	2016-02-27	10:00:00	AM	3	B	YES	PED 10
8	2016-02-28	11:00:00	AM	3	B	YES	PED 10
9	2016-02-29	11:00:00	AM	3	A	NO	PED 34
10	2016-03-01	10:00:00	AM	3	B	YES	PED 34
11	2016-03-02	10:00:00	AM	3	B	YES	PED 34
12	2016-03-03	10:00:00	AM	3	B	YES	PED 34
13	2016-03-04	11:00:00	AM	3	A	NO	PED 34
15	2016-03-07	09:00:00	AM	3	B	YES	PED 27
16	2016-03-08	11:00:00	AM	3	B	YES	PED 27
17	2016-03-09	13:00:00	AM	3	A	NO	PED 27
18	2016-03-10	11:00:00	AM	3	B	YES	PED 27
19	2016-03-11	11:00:00	AM	3	B	YES	PED 27
20	2016-03-12	10:00:00	AM	3	B	YES	PED 27
23	2016-03-15	11:00:00	AM	3	A	NO	PED 34
24	2016-03-16	12:00:00	AM	3	B	YES	PED 27
25	2016-03-17	11:00:00	AM	3	B	YES	PED 27
26	2016-03-18	11:00:00	AM	3	B	YES	PED 27
27	2016-03-19	10:00:00	AM	3	B	YES	PED 27
28	2016-03-20	10:00:00	AM	3	B	YES	PED 27
29	2016-03-21	11:00:00	AM	3	B	YES	PED 10
32	2016-03-22	15:00:00	AM	3	A	NO	PED 30
1	2016-02-15	14:00:00	AM	4	B	YES	PED 38
2	2016-02-16	8.30 Am	AM	4	A	YES	PED 38
4	2016-02-25	7.30 AM	AM	4	B	NO	PED 39
5	2016-03-02	1900-01-11 10:48:00	AM	4	B	YES	PED 39
7	2016-03-14	12.30 PM	AM	4	B	YES	PED 40
8	2016-03-15	2.15 PM	AM	4	A	YES	PED 40
7	2016-04-07	12.00pm	AM	4	B	YES	PED 36

## Sheet: Pre-int OUTPATIENT
Oservation #	Observer	Date	Shift		Hand Hygiene Observation (Before)	Hand Hygiene Observation (After)	Observed Attending Physician
1	Observer 4	2015-11-25	AM		YES	YES	PED 10
2	Observer 4	2015-11-25	AM		YES	YES	PED 19			# before yes	# before no	# before TA	% Compliance before
3	Observer 4	2015-11-25	AM		NO	YES	PED 11			180	5	185	0.972973
4	Observer 4	2015-11-25	PM		YES	YES	PED 16
5	Observer 5	2015-11-25	PM		YES	YES	PED 21			# after yes	# after no	# after TA	% Compliance after
6	Observer 5	2015-11-25	PM		NO	YES	PED 20			172	10	182	0.945055
7	Observer 5	2015-11-25	PM		YES	YES	PED 8
8	Observer 5	2015-11-25	PM		YES	NO	PED 3
9	Observer 5	2015-11-25	PM		YES	YES	PED 2
10	Observer 10	2015-11-26	AM		YES	YES	PED 18
11	Observer 10	2015-11-26	AM		YES	YES	PED 19
12	Observer 10	2015-11-26	AM		YES	YES	PED 15
13	Observer 12	2015-11-26	PM		YES	YES	PED 4
14	Observer 12	2015-11-26	PM		YES	YES	PED 8
15	Observer 12	2015-11-26	PM		N/A	N/A	PED 19
16	Observer 12	2015-11-26	PM		YES	YES	PED 1
17	Observer 12	2015-11-26	PM		YES	N/A	PED 7
18	Observer 12	2015-11-26	PM		N/A	YES	PED 11
19	Observer 12	2015-11-26	PM		YES	YES	PED 21
20	Observer 6	2015-11-27	AM		YES	YES	PED 18
21	Observer 6	2015-11-27	AM		YES	YES	PED 16
22	Observer 6	2015-11-27	AM		N/A	N/A	PED 4
23	Observer 5	2015-11-27	PM		YES	YES	PED 2
24	Observer 5	2015-11-27	PM		YES	YES	PED 21
25	Observer 5	2015-11-27	PM		NO	YES	PED 8
26	Observer 5	2015-11-27	PM		YES	NO	PED 20
27	Observer 5	2015-11-27	PM		YES	NO	PED 17
28	Observer 5	2015-11-27	PM		YES	YES	PED 19
29	Observer 5	2015-11-27	PM		YES	YES	PED 7
30	Observer 5	2015-11-27	PM		N/A	N/A	PED 6
31	Observer 4	2015-11-27	AM		NO	NO	PED 16
32	Observer 10	2015-12-01	AM		YES	YES	PED 4
33	Observer 10	2015-12-01	AM		YES	YES	PED 11
34	Observer 10	2015-12-01	AM		YES	YES	PED 11
35	Observer 5	2015-12-01	PM		YES	YES	PED 4
36	Observer 5	2015-12-01	PM		YES	N/A	PED 13
37	Observer 5	2015-12-01	PM		YES	YES	PED 8
38	Observer 5	2015-12-01	PM		YES	YES	PED 12
39	Observer 5	2015-12-01	PM		YES	YES	PED 16
40	Observer 5	2015-12-01	PM		YES	YES	PED 11
41	Observer 2	2015-12-01	PM		YES	YES	PED 12
42	Observer 2	2015-12-01	PM		YES	YES	PED 8
43	Observer 2	2015-12-01	PM		YES	YES	PED 16
44	Observer 2	2015-12-01	PM		YES	YES	PED 4
45	Observer 4	2015-12-02	AM		YES	YES	PED 19
46	Observer 4	2015-12-02	AM		YES	YES	PED 10
47	Observer 4	2015-12-02	AM		YES	YES	PED 5
48	Observer 4	2015-12-02	AM		YES	YES	PED 6
49	Observer 4	2015-12-02	AM		YES	YES	PED 16
50	Observer 5	2015-12-02	PM		YES	NO	PED 3
51	Observer 5	2015-12-02	PM		YES	YES	PED 8
52	Observer 5	2015-12-02	PM		YES	YES	PED 21
53	Observer 5	2015-12-02	PM		YES	YES	PED 20
54	Observer 5	2015-12-02	PM		YES	YES	PED 9
55	Observer 11	2015-12-03	PM		YES	YES	PED 19
56	Observer 11	2015-12-03	PM		YES	NO	PED 4
57	Observer 11	2015-12-03	PM		YES	YES	PED 14
58	Observer 5	2015-12-04	AM		YES	YES	PED 21
59	Observer 5	2015-12-04	AM		YES	YES	PED 20
60	Observer 5	2015-12-04	AM		YES	YES	PED 8
61	Observer 5	2015-12-04	AM		YES	NO	PED 2
62	Observer 5	2015-12-04	AM		YES	YES	PED 19
63	Observer 5	2015-12-04	PM		YES	YES	PED 16
64	Observer 5	2015-12-04	PM		YES	YES	PED 4
65	_	2015-12-07	PM		YES	N/A	PED 7
66	_	2015-12-07	PM		YES	YES	PED 7
67	Observer 10	2015-12-08	AM		YES	YES	PED 11
68	Observer 10	2015-12-08	AM		YES	YES	PED 18
69	Observer 10	2015-12-08	AM		YES	YES	PED 18
70	Observer 10	2015-12-08	AM		YES	YES	PED 4
71	Observer 10	2015-12-08	AM		YES	YES	PED 4
72	Observer 3	2015-12-08	PM		YES	YES	PED 15
73	Observer 3	2015-12-08	PM		YES	YES	PED 4
74	Observer 3	2015-12-08	PM		YES	YES	PED 4
75	Observer 3	2015-12-08	PM		YES	YES	PED 8
76	Observer 3	2015-12-08	PM		YES	YES	PED 18
77	Observer 3	2015-12-08	PM		NO	YES	PED 8
78	Observer 3	2015-12-08	PM		YES	YES	PED 8
79	Observer 3	2015-12-08	PM		YES	N/A	PED 18
80	Observer 3	2015-12-08	PM		YES	YES	PED 12
81	Observer 4	2015-12-09	AM		YES	YES	PED 16
82	Observer 4	2015-12-09	AM		YES	YES	PED 10
83	Observer 4	2015-12-09	AM		YES	YES	PED 10
84	Observer 4	2015-12-09	AM		YES	YES	PED 19
85	Observer 4	2015-12-09	AM		N/A	N/A	PED 17
86	Observer 4	2015-12-09	AM		N/A	N/A	PED 6
87	Observer 4	2015-12-09	AM		N/A	N/A	PED 5
88	Observer 7	2015-12-09	PM		YES	YES	PED 8
89	Observer 7	2015-12-09	PM		YES	YES	PED 8
90	Observer 7	2015-12-09	PM		YES	YES	PED 3
91	Observer 7	2015-12-09	PM		YES	YES	PED 8
92	Observer 1	_	_		N/A	N/A	_
93	Observer 11	2015-12-10	AM		YES	YES	PED 15
94	Observer 11	2015-12-10	AM		N/A	N/A	PED 19
95	Observer 11	2015-12-10	AM		YES	YES	PED 18
96	Observer 11	2015-12-10	AM		YES	YES	PED 18
97	Observer 1	2015-12-11	PM		YES	YES	PED 21
98	Observer 1	2015-12-11	PM		YES	YES	PED 19
99	Observer 1	2015-12-11	PM		YES	YES	PED 2
100	Observer 1	2015-12-11	PM		YES	YES	PED 21
101	Observer 5	2015-12-11	PM		YES	N/A	PED 8
102	Observer 5	2015-12-11	PM		N/A	YES	PED 7
103	Observer 12	2015-12-14	PM		YES	YES	PED 20
104	Observer 12	2015-12-14	PM		YES	YES	PED 19
105	Observer 12	2015-12-14	PM		YES	YES	PED 14
106	Observer 12	2015-12-14	PM		YES	YES	PED 7
107	Observer 12	2015-12-14	PM		N/A	N/A	PED 11
108	Observer 12	2015-12-14	PM		YES	YES	PED 7
109	Observer 12	2015-12-14	PM		YES	YES	PED 11
110	Observer 12	2015-12-14	PM		YES	YES	PED 14
111	Observer 10	2015-12-14	PM		YES	YES	PED 19
112	Observer 10	2015-12-14	PM		YES	YES	PED 11
113	Observer 10	2015-12-14	PM		YES	YES	PED 7
114	Observer 10	2015-12-14	PM		YES	YES	PED 5
115	Observer 2	2015-12-15	PM		YES	YES	PED 4
116	Observer 2	2015-12-15	PM		YES	YES	PED 18
117	Observer 2	2015-12-15	PM		YES	YES	PED 8
118	Observer 2	2015-12-15	PM		YES	YES	PED 8
119	Observer 1	2015-12-16	AM		YES	YES	PED 5
120	Observer 1	2015-12-16	AM		YES	YES	PED 5
121	Observer 1	2015-12-16	AM		YES	YES	PED 5
122	Observer 1	2015-12-16	AM		YES	YES	PED 10
123	Observer 1	2015-12-16	AM		YES	NO	PED 17
124	Observer 12	2015-12-16	PM		YES	YES	PED 14
125	Observer 12	2015-12-16	PM		YES	YES	PED 21
126	Observer 10	2015-12-16	PM		N/A	YES	PED 1
127	Observer 10	2015-12-16	PM		YES	YES	PED 7
128	Observer 10	2015-12-16	PM		YES	YES	PED 11
129	Observer 10	2015-12-16	PM		YES	YES	PED 8
130	Observer 10	2015-12-16	PM		YES	NO	PED 20
131	Observer 10	2015-12-16	PM		YES	YES	PED 21
132	Observer 10	2015-12-16	PM		YES	YES	PED 8
133	Observer 10	16-12-2015	PM		YES	YES	PED 2
134	Observer 10	2015-12-16	PM		YES	YES	PED 21
135	Observer 10	16-12-2015	PM		YES	YES	PED 2
136	Observer 12	2015-12-17	PM		YES	YES	PED 18
137	Observer 12	2015-12-17	PM		YES	YES	PED 18
138	Observer 12	2015-12-17	PM		YES	YES	PED 15
139	Observer 9	2015-12-18	AM		YES	YES	PED 16
140	Observer 9	2015-12-18	AM		YES	YES	PED 16
141	Observer 1	2015-12-18	PM		YES	YES	PED 4
142	Observer 1	2015-12-18	PM		YES	YES	PED 4
143	Observer 1	2015-12-18	PM		YES	YES	PED 18
144	Observer 1	2015-12-18	PM		YES	YES	PED 16
145	Observer 1	2015-12-18	PM		YES	YES	PED 16
146	Observer 5	2015-12-18	PM		YES	YES	PED 20
147	Observer 5	2015-12-18	PM		YES	YES	PED 19
148	Observer 5	2015-12-18	PM		YES	YES	PED 2
149	Observer 5	2015-12-18	PM		YES	YES	PED 21
150	Observer 5	2015-12-18	PM		YES	YES	PED 19
151	Observer 12	2015-12-21	PM		YES	YES	PED 21
152	Observer 8	2015-12-21	PM		N/A	YES	PED 5
153	Observer 8	2015-12-21	PM		YES	YES	PED 5
154	Observer 8	2015-12-21	PM		YES	N/A	PED 5
155	Observer 4	2015-12-21	AM		YES	YES	PED 16
156	Observer 4	2015-12-21	AM		YES	YES	PED 16
157	Observer 4	2015-12-21	AM		YES	NO	PED 16
158	Observer 4	2015-12-21	AM		YES	YES	PED 16
159	Observer 5	2015-12-22	AM		YES	YES	PED 11
160	Observer 5	2015-12-22	AM		YES	YES	PED 11
161	Observer 5	2015-12-22	AM		YES	YES	PED 11
162	Observer 5	2015-12-22	AM		YES	YES	PED 11
163	Observer 5	2015-12-22	AM		YES	YES	PED 11
164	Observer 5	2015-12-22	AM		YES	YES	PED 11
165	Observer 8	2015-12-22	PM		YES	YES	PED 19
166	Observer 8	2015-12-22	PM		YES	YES	PED 19
167	Observer 8	2015-12-22	PM		YES	YES	PED 19
168	Observer 8	2015-12-22	PM		YES	YES	PED 19
169	Observer 8	2015-12-22	PM		YES	YES	PED 19
170	Observer 8	2016-01-04	PM		YES	YES	PED 17
171	Observer 8	2016-01-04	PM		YES	YES	PED 17
172	Observer 8	2016-01-04	PM		YES	YES	PED 17
173	Observer 8	2016-01-04	PM		YES	YES	PED 17
174	Observer 8	2016-01-04	AM		N/A	N/A	PED 5
175	Observer 8	2016-01-04	AM		YES	YES	PED 5
176	Observer 8	2016-01-04	AM		N/A	N/A	PED 5
177	Observer 12	2016-01-04	AM		YES	N/A	PED 20
178	Observer 12	2016-01-04	AM		YES	YES	PED 20
179	Observer 8	2016-01-05	PM		YES	YES	PED 15
180	Observer 8	2016-01-05	PM		N/A	N/A	PED 20
181	Observer 8	2016-01-05	AM		N/A	N/A	PED 20
182	Observer 2	2016-01-06	PM		YES	YES	PED 20
183	Observer 2	2016-01-06	PM		YES	YES	PED 17
184	Observer 2	2016-01-06	PM		YES	YES	PED 20
185	Observer 2	2016-01-06	PM		YES	YES	PED 21
186	Observer 2	2016-01-06	PM		N/A	N/A	PED 20
187	Observer 2	2016-01-06	PM		YES	YES	PED 20
188	Observer 6	2016-01-07	AM		YES	YES	PED 9
189	Observer 6	2016-01-07	AM		YES	YES	PED 9
190	Observer 6	2016-01-07	AM		YES	YES	PED 9
191	Observer 6	2016-01-07	AM		YES	YES	PED 9
192	Observer 6	2016-01-07	AM		YES	YES	PED 9
193	Observer 6	2016-01-07	AM		YES	YES	PED 9
194	Observer 2	2016-01-07	PM		YES	YES	PED 15
195	Observer 2	2016-01-07	PM		YES	YES	PED 15
196	Observer 2	2016-01-07	PM		N/A	N/A	PED 15
197	Observer 2	2016-01-07	PM		YES	YES	PED 14
198	Observer 2	2016-01-07	PM		YES	YES	PED 14
199	Observer 2	2016-01-07	PM		YES	YES	PED 14
200	Observer 8	2016-01-12	AM		YES	YES	PED 12
201	Observer 8	2016-01-12	AM		YES	YES	PED 12
202	Observer 8	2016-01-12	AM		YES	YES	PED 12
203	Observer 8	2016-01-12	AM		YES	YES	PED 12
204	Observer 8	2016-01-12	AM		YES	YES	PED 12
