# Supplementary material for: Sustaining compliance with hand hygiene when resources are low: A quality improvement report
Source: PLoS One. 2020 Nov 3;15(11):e0241706. doi: 10.1371/journal.pone.0241706 (PMC7608919; doi:10.1371/journal.pone.0241706)
Supplement: S2 Dataset — (XLSX) [file pone.0241706.s002.xlsx]

## Sheet: Complete Data
Observation #	Date	Time	Shift	Unit / Department	staff cat1 (medical, nursing, other)	Opportunity for Observation (before / after)	Hand Hygiene Done? (yes / no)	Comments
1	2016-08-01	10am	AM	1		before	yes
2	2016-08-01	10am	AM	1		after	yes
3	2016-08-01	10am	AM	1		before	yes
4	2016-08-01	10am	AM	1		after	yes
5	2016-08-01	11am	AM	1		before	yes
6	2016-08-01	11am	AM	1		after	yes
7	2016-08-01	1pm	AM	1		before	yes
8	2016-08-01	1pm	AM	1		after	yes
9	2016-08-01	1pm	AM	1		before	yes
10	2016-08-01	1pm	AM	1		after	yes
11	2016-08-01			2	medical	after	no	did not wash hands after patient encounter
12	2016-08-01			2	medical	after	no	did not wash hands after patient encounter
13	2016-08-01			2	medical	after	no	did not wash hands after patient encounter
14	2016-08-02	7am	AM	1		before	yes
15	2016-08-02	7am	AM	1		after	yes
16	2016-08-02	8am	AM	1		before	yes
17	2016-08-02	8am	AM	1		after	yes
18	2016-08-02	9am	AM	1		before	yes
19	2016-08-02	9am	AM	1		after	yes
20	2016-08-02	11am	AM	1		before	yes
21	2016-08-02	11am	AM	1		after	yes
22	2016-08-02	1pm	AM	1		before	yes
23	2016-08-02	1pm	AM	1		after	yes
24	2016-08-02	4pm	AM	1		before	yes
25	2016-08-02	4pm	AM	1		after	yes
26	2016-08-03	7am	AM	1		before	yes
27	2016-08-03	7am	AM	1		after	yes
28	2016-08-03	9am	AM	1		before	yes
29	2016-08-03	9am	AM	1		after	yes
30	2016-08-03	11am	AM	1		before	yes
31	2016-08-03	11am	AM	1		after	yes
32	2016-08-03	1pm	AM	1		before	yes
33	2016-08-03	1pm	AM	1		after	yes
34	2016-08-03	2pm	AM	1		before	yes
35	2016-08-03	2pm	AM	1		after	yes
36	2016-08-03	3pm	AM	1		before	yes
37	2016-08-03	3pm	AM	1		after	yes
38	2016-08-04	7am	AM	1		before	yes
39	2016-08-04	7am	AM	1		after	yes
40	2016-08-04	9am	AM	1		before	yes
41	2016-08-04	9am	AM	1		after	yes
42	2016-08-04	11am	AM	1		before	yes
43	2016-08-04	11am	AM	1		after	yes
44	2016-08-04	12pm	AM	1	medical	before	no	did not wash hands before examining patient
45	2016-08-04	12pm	AM	1		after	yes
46	2016-08-04	12pm	AM	1	medical	before	no	did not wash hands before examining patient
47	2016-08-04	12pm	AM	1		after	yes
48	2016-08-04	1pm	AM	1		before	yes
49	2016-08-04	1pm	AM	1		after	yes
50	2016-08-04	2pm	AM	1		before	yes
51	2016-08-04	2pm	AM	1	nursing	after	no	did not wash hands after helping in chest tube removal
52	2016-08-04			2	medical	after	no	did not wash hands after patient encounter
53	2016-08-04	10am	AM	3	medical	before	no	did not wash hands before examining newborn
54	2016-08-04	10am	AM	3	medical	after	no	did not wash hands before examining newborn
55	2016-08-04	4pm	AM	3	medical	before	no	did not wash hands before examining newborn
56	2016-08-04	4pm	AM	3	medical	after	no	did not wash hands before examining newborn
57	2016-08-05	7am	AM	1		before	yes
58	2016-08-05	7am	AM	1		after	yes
59	2016-08-05	8am	AM	1		before	yes
60	2016-08-05	8am	AM	1		after	yes
61	2016-08-05	11am	AM	1		before	yes
62	2016-08-05	11am	AM	1		after	yes
63	2016-08-05	2pm	AM	1		before	yes
64	2016-08-05	2pm	AM	1		after	yes
65	2016-08-05	3pm	AM	1		before	yes
66	2016-08-05	3pm	AM	1		after	yes
67	2016-08-05	11am	AM	3		before	yes
68	2016-08-05	11am	AM	3	medical	after	no	did not change gloves between two newborn examinations
69	2016-08-06	7am	AM	1		before	yes
70	2016-08-06	7am	AM	1		after	yes
71	2016-08-06	10am	AM	1		before	yes
72	2016-08-06	10am	AM	1		after	yes
73	2016-08-06	11am	AM	1		before	yes
74	2016-08-06	11am	AM	1		after	yes
75	2016-08-06	1pm	AM	1		before	yes
76	2016-08-06	1pm	AM	1		after	yes
77	2016-08-06	2pm	AM	1		before	yes
78	2016-08-06	2pm	AM	1		after	yes
79	2016-08-06	4pm	AM	1		before	yes
80	2016-08-06	4pm	AM	1		after	yes
81	2016-08-06			4	nursing	before	no	did not wash hands before adjusting position of baby
82	2016-08-06			4		after	yes
83	2016-08-06			4		before	yes
84	2016-08-06			4		after	yes
85	2016-08-06			4		before	yes
86	2016-08-06			4		after	yes
87	2016-08-06			4		before	yes
88	2016-08-06			4		after	yes
89	2016-08-06			4		before	yes
90	2016-08-06			4		after	yes
91	2016-08-06			4		before	yes
92	2016-08-06			4		after	yes
93	2016-08-06			4		before	yes
94	2016-08-06			4		after	yes
95	2016-08-06			4		before	yes
96	2016-08-06			4		after	yes
97	2016-08-06			4		before	yes
98	2016-08-06			4		after	yes
99	2016-08-06			4		before	yes
100	2016-08-06			4		after	yes
101	2016-08-06			4		before	yes
102	2016-08-06			4		after	yes
103	2016-08-06			4		before	yes
104	2016-08-06			4		after	yes
105	2016-08-06			4		before	yes
106	2016-08-06			4		after	yes
107	2016-08-06			4		before	yes
108	2016-08-06			4		after	yes
109	2016-08-06			4		before	yes
110	2016-08-06			4		after	yes
111	2016-08-06			4		before	yes
112	2016-08-06			4		after	yes
113	2016-08-11	5pm	AM	4		before	yes
114	2016-08-12	7am	AM	4		before	yes
115	2016-08-12	4pm	AM	4		after	yes
116	2016-08-12	1pm	AM	5		before	yes
117	2016-08-12	1pm	AM	5	medical	after	no	did not wash hands after leaving a patient's room
118	2016-08-14			1	nursing	after	no	did not wash hands after touching baby
119	2016-08-15	4:30pm	AM	2		before	yes
120	2016-08-15	4:30pm	AM	2		after	yes
121	2016-08-15		AM	4		before	yes
122	2016-08-15	7:10am	AM	4	medical	before	no	no HH
123	2016-08-15		AM	1	nursing	after	no	did not wash hands after touching patient
124	2016-08-16	7:30am	AM	4		before	yes
125	2016-08-16	6:30pm	AM	4		before	yes
126	2016-08-16	10:20am	AM	2		before	yes
127	2016-08-16	10:20am	AM	2		after	yes
128	2016-08-16	11am	AM	2		before	yes
129	2016-08-16	11am	AM	2		after	yes
130	2016-08-16	11:30am	AM	2		before	yes
131	2016-08-16	11:30am	AM	2		after	yes
132	2016-08-16	3pm	AM	3	medical	before	no	Inappropriate use of sanitizer
133	2016-08-17	10am	AM	3	medical	after	no	Inappropriate use of sanitizer
134	2016-08-17	10am	AM	3	medical	before	no	Inappropriate use of sanitizer
135	2016-08-17	2pm	AM	3		after	yes
136	2016-08-17	7:20am	AM	4		before	yes
137	2016-08-17	9:45am	AM	2	medical	before	no	Inappropriate handwashing
138	2016-08-17	9:45am	AM	2	medical	after	no	Inappropriate handwashing
139	2016-08-17	2pm	AM	2		before	yes
140	2016-08-17	2pm	AM	2		after	yes
141	2016-08-17	4pm	AM	2		before	yes
142	2016-08-17	4pm	AM	2		after	yes
143	2016-08-17	7pm	AM	2		before	yes
144	2016-08-17	7pm	AM	2		after	yes
145	2016-08-18	9am	AM	3		after	yes
146	2016-08-18	9am	AM	3		before	yes
147	2016-08-18	9am	AM	3	medical	after	no	Inappropriate use of sanitizer
148	2016-08-18	7:30am	AM	4		after	yes
149	2016-08-18	2pm	AM	4		before	yes
150	2016-08-18	8pm	PM	4		before	yes
151	2016-08-19	11am	AM	3		after	yes
152	2016-08-19	11am	AM	3		before	yes
153	2016-08-19	12pm	AM	3	medical	after	no	Inappropriate use of sanitizer
154	2016-08-19	7:30am	AM	4		before	yes
155	2016-08-20	11am	AM	2	medical	before	no	did not wash hands before entering the room
156	2016-08-20	11am	AM	2		after	yes
157	2016-08-20	2pm	AM	2		before	yes
158	2016-08-20	2pm	AM	2		after	yes
159	2016-08-22	2pm	AM	1		before	yes
160	2016-08-23		AM	2		before	yes
161	2016-08-23		AM	2		after	yes
162	2016-08-23		AM	2		before	yes
163	2016-08-23		AM	2		after	yes
164	2016-08-23		PM	2		before	yes
165	2016-08-23		PM	2		after	yes
166	2016-08-23	10am	AM	5	nursing	after	no	did not sanitize hands after leaving patient's room to take vitals
167	2016-08-23	5pm	AM	1		after	yes
168	2016-08-24		PM	3		before	yes
169	2016-08-24		PM	3		after	yes
170	2016-08-24		PM	3		before	yes
171	2016-08-24		PM	3		after	yes
172	2016-08-24		PM	3		before	yes
173	2016-08-24		PM	3		after	yes
174	2016-08-24	11am	AM	1		before	yes
175	2016-08-25		AM	3		before	yes
176	2016-08-25		AM	3		after	yes
177	2016-08-25		AM	3		before	yes
178	2016-08-25		AM	3		after	yes
179	2016-08-25		AM	3	medical	before	no	Wore gloves without washing hands
180	2016-08-25		PM	3		after	yes
181	2016-08-25		PM	3		before	yes
182	2016-08-25		PM	3		after	yes
183	2016-08-25		PM	3		before	yes
184	2016-08-25		AM	5	nursing	before	no	did not sanitize hands before leaving patient's room to take vitals
185	2016-08-25	4pm	AM	1	nursing	after	no	did not wash hands after touching patient's surroundings
186	2016-08-25	5:30pm	AM	1	nursing	after	no	did not wash hands after touching patient's surroundings
187	2016-08-26		AM	3		before	yes
188	2016-08-26		AM	3		after	yes
189	2016-08-26		AM	3		before	yes
190	2016-08-26		AM	3		after	yes
191	2016-08-26		AM	3		before	yes
192	2016-08-26		AM	3		after	yes
193	2016-08-26		AM	3	medical	before	no	Did not wash hands before or after touching baby
194	2016-08-26		AM	3	medical	after	no	Did not wash hands before or after touching baby
195	2016-08-26		AM	3	medical	before	no	Did not wash hands before or after touching baby
196	2016-08-26		AM	3	medical	after	no	Did not wash hands before or after touching baby
197	2016-08-26	1pm	AM	1		after	yes
198	2016-08-31		AM	3		before	yes
199	2016-08-31		AM	3	medical	before	yes
200	2016-09-01		AM	3	nursing	after	yes
201	2016-09-01		PM	3	nursing	before	yes
202	2016-09-02		AM	3	medical	before	yes
203	2016-09-02		PM	3	nursing	before	yes
204	2016-09-05		AM	5	medical	before	no	no hand hygiene
205	2016-09-06		AM	3	medical	before	yes
206	2016-09-06		AM	3	nursing	before	yes
207	2016-09-06		PM	3	nursing	before	yes
208	2016-09-06		AM	4		before	yes
209	2016-09-06		AM	4		before	yes
210	2016-09-06		AM	4		before	yes
211	2016-09-06		PM	4		after	yes
212	2016-09-06		PM	5	medical	before	no	no hand hygiene before donning gown
213	2016-09-06		PM	5	medical	before	no	no hand hygiene before donning gown/went into contact precaution room without gloves
214	2016-09-06		PM	5	medical	before	no	no hand hygiene before donning gown/went into contact precaution room without gloves
215	2016-09-07		AM	3	nursing	before	yes
216	2016-09-07		AM	3	medical	before	yes
217	2016-09-07		AM	4	medical	before	no	did not wash hands
218	2016-09-07		AM	4		after	yes
219	2016-09-07		AM	4		before	yes
220	2016-09-07		PM	5	medical	after	no	no HH after leaving room
221	2016-09-08		AM	3		after	yes
222	2016-09-08		AM	3	nursing	before	yes
223	2016-09-08		AM	4		before	yes
224	2016-09-08		AM	4	nursing	before	no	did not wash hands
225	2016-09-08		AM	4		before	yes
226	2016-09-09		AM	3	medical	after	yes
227	2016-09-09		AM	3	nursing	before	yes
228	2016-09-09		AM	4		before	yes
229	2016-09-09		AM	4	nursing	before	no	did not wash hands
230	2016-09-09		AM	4		before	yes
231	2016-09-09		AM	4		after	yes
232	2016-09-09		AM	4		before	yes
233	2016-09-19		AM	5		before	yes
234	2016-09-19		AM	5		after	yes
235	2016-09-19		AM	5	medical	before	no	no hand hygiene before touching the patient
236	2016-09-19		AM	5		after	yes
237	2016-09-19		AM	5		before	yes
238	2016-09-19		AM	5		after	yes
239	2016-09-19		AM	5		before	yes
240	2016-09-19		AM	5		after	yes
241	2016-09-19		AM	5		before	yes
242	2016-09-19		AM	5		after	yes
243	2016-09-19		AM	5		before	yes
244	2016-09-19		AM	5		after	yes
245	2016-09-20		AM	5		before	yes
246	2016-09-20		AM	5	nursing	after	no	Inappropriate hand hygiene
247	2016-09-20		AM	5		before	yes
248	2016-09-20		AM	5		after	yes
249	2016-09-20		AM	5		before	yes
250	2016-09-20		AM	5		after	yes
251	2016-09-20		AM	5		before	yes
252	2016-09-20		AM	5		after	yes
253	2016-09-20		AM	5		before	yes
254	2016-09-20		AM	5		after	yes
255	2016-09-21		AM	5		before	yes
256	2016-09-21		AM	5		after	yes
257	2016-09-21		AM	5		before	yes
258	2016-09-21		AM	5	medical	after	no	no HH after touching the patient
259	2016-09-21		AM	5		before	yes
260	2016-09-21		AM	5	medical	after	no	no HH after touching the patient
261	2016-09-21		AM	5		before	yes
262	2016-09-21		AM	5		after	yes
263	2016-09-21		AM	5		before	yes
264	2016-09-21		AM	5		after	yes
265	2016-09-21		AM	5		before	yes
266	2016-09-21		AM	5		after	yes
267	2016-09-22		AM	5		before	yes
268	2016-09-22		AM	5		after	yes
269	2016-09-22		AM	5		before	yes
270	2016-09-22		AM	5		after	yes
271	2016-09-22		AM	5		before	yes
272	2016-09-22		AM	5		after	yes
273	2016-09-22		AM	5		before	yes
274	2016-09-22		AM	5		after	yes
275	2016-09-22		AM	5		before	yes
276	2016-09-22		AM	5		after	yes
277	2016-09-23		AM	5		before	yes
278	2016-09-23		AM	5		after	yes
279	2016-09-23		AM	5		before	yes
280	2016-09-23		AM	5		after	yes
281	2016-09-23		AM	5	medical	before	no	HH not done before touching patient
282	2016-09-23		AM	5		after	yes
283	2016-09-23		AM	5		before	yes
284	2016-09-23		AM	5		after	yes
285	2016-09-23		AM	5		before	yes
286	2016-09-23		AM	5		after	yes
287	2016-09-24		PM	5		before	yes
288	2016-09-24		PM	5	medical	after	no	no HH after touching patient
289	2016-09-24		PM	5		before	yes
290	2016-09-24		PM	5		after	yes
291	2016-09-24		PM	5		before	yes
292	2016-09-24		PM	5		after	yes
293	2016-09-24		PM	5	medical	before	no	no HH before touching patient
294	2016-09-24		PM	5		after	yes
295	2016-09-24		PM	5		before	yes
296	2016-09-24		PM	5		after	yes
297	2016-09-26		AM	3		before	yes
298	2016-09-26		AM	3		after	yes
299	2016-09-27		AM	3		before	yes
300	2016-09-27		AM	3		after	yes
301	2016-09-28		AM	3		before	yes
302	2016-09-28		AM	3		after	yes
303	2016-09-29		AM	3		before	yes
304	2016-09-29		AM	3		after	yes
305	2016-09-29		AM	2		before	yes
306	2016-09-29		AM	2		after	yes
307	2016-09-29		AM	2		before	yes
308	2016-09-29		AM	2		after	yes
309	2016-09-29		AM	2		before	yes
310	2016-09-29		AM	2		after	yes
311	2016-09-29		AM	2		before	yes
312	2016-09-29		AM	2		after	yes
313	2016-09-29		AM	2		before	yes
314	2016-09-29		AM	2		after	yes
315	2016-09-30		AM	2		before	yes
316	2016-09-30		AM	2		after	yes
317	2016-09-30		AM	2		before	yes
318	2016-09-30		AM	2		after	yes
319	2016-09-30		AM	2		before	yes
320	2016-09-30		AM	2		after	yes
321	2016-09-30		AM	2		before	yes
322	2016-09-30		AM	2		after	yes
323	2016-09-30		AM	2		before	yes
324	2016-09-30		AM	2		after	yes
325	2016-09-30		AM	3		before	yes
326	2016-09-30		AM	3		after	yes
327	2016-10-01		AM	3		before	yes
328	2016-10-01		AM	3		after	yes
329	2016-10-02		AM	3		before	yes
330	2016-10-17		AM	3		before	yes
331	2016-10-17		AM	3		after	yes
332	2016-10-17		AM	3		before	yes
333	2016-10-17		AM	3		after	yes
334	2016-10-17		AM	3		before	yes
335	2016-10-17		AM	3		after	yes
336	2016-10-17		AM	3		before	yes
337	2016-10-17		AM	3		after	yes
338	2016-10-17		AM	3		before	yes
339	2016-10-17		AM	3		after	yes
340	2016-10-18		AM	3		before	yes
341	2016-10-18		AM	3		after	yes
342	2016-10-18		AM	3	nursing	before	no	no HH before touching baby
343	2016-10-18		AM	3		after	yes
344	2016-10-18		AM	3		before	yes
345	2016-10-18		AM	3		after	yes
346	2016-10-18		AM	3		before	yes
347	2016-10-18		AM	3		after	yes
348	2016-10-18		AM	3	nursing	before	no	No HH before touching a patient
349	2016-10-18		AM	3		after	yes
350	2016-10-19		AM	3		before	yes
351	2016-10-19		AM	3		after	yes
352	2016-10-19		AM	3		before	yes
353	2016-10-19		AM	3		after	yes
354	2016-10-19		AM	3		before	yes
355	2016-10-19		AM	3		after	yes
356	2016-10-19		AM	3		before	yes
357	2016-10-19		AM	3		after	yes
358	2016-10-19		AM	3		before	yes
359	2016-10-19		AM	3		after	yes
360	2016-10-20		AM	3		before	yes
361	2016-10-20		AM	3		after	yes
362	2016-10-20		AM	3		before	yes
363	2016-10-20		AM	3		after	yes
364	2016-10-20		AM	3		before	yes
365	2016-10-20		AM	3		after	yes
366	2016-10-20		AM	3		before	yes
367	2016-10-20		AM	3		after	yes
368	2016-10-20		AM	3		before	yes
369	2016-10-20	9:30am	AM	3	medical	after	no	No HH after touching a baby
370	2016-10-21		AM	3		before	yes
371	2016-10-21		AM	3		after	yes
372	2016-10-21		AM	3		before	yes
373	2016-10-21		AM	3		after	yes
374	2016-10-21		AM	3		before	yes
375	2016-10-21		AM	3		after	yes
376	2016-10-21		AM	3		before	yes
377	2016-10-21		AM	3		after	yes
378	2016-10-21		AM	3		before	yes
379	2016-10-21		AM	3		after	yes
380	2016-10-03		AM	2		before	yes
381	2016-10-03		AM	2		after	yes
382	2016-10-03		AM	2		before	yes
383	2016-10-03		AM	2		after	yes
384	2016-10-03		AM	2		before	yes
385	2016-10-03		AM	2		after	yes
386	2016-10-03		AM	2		before	yes
387	2016-10-03		AM	2		after	yes
388	2016-10-03		AM	2		before	yes
389	2016-10-03		AM	2		after	yes
390	2016-10-04		AM	2		before	yes
391	2016-10-04		AM	2		after	yes
392	2016-10-04		AM	2		before	yes
393	2016-10-04		AM	2		after	yes
394	2016-10-04		AM	2		before	yes
395	2016-10-04		AM	2		after	yes
396	2016-10-04		AM	2		before	yes
397	2016-10-04		AM	2		after	yes
398	2016-10-04		AM	2		before	yes
399	2016-10-04		AM	2		after	yes
400	2016-10-05		AM	2		before	yes
401	2016-10-05		AM	2		after	yes
402	2016-10-05		AM	2		before	yes
403	2016-10-05		AM	2		after	yes
404	2016-10-05		AM	2		before	yes
405	2016-10-05		AM	2		after	yes
406	2016-10-05		AM	2		before	yes
407	2016-10-05		AM	2		after	yes
408	2016-10-05		AM	2		before	yes
409	2016-10-05		AM	2		after	yes
410	2016-10-06		AM	2	medical	before	no	no HH prior to examination
411	2016-10-06		AM	2		after	yes
412	2016-10-06		AM	2		before	yes
413	2016-10-06		AM	2		after	yes
414	2016-10-06		AM	2		before	yes
415	2016-10-06		AM	2		after	yes
416	2016-10-06		AM	2		before	yes
417	2016-10-06		AM	2		after	yes
418	2016-10-06		AM	2		before	yes
419	2016-10-06		AM	2		after	yes
420	2016-10-07		AM	2	medical	before	yes
421	2016-10-07		AM	2		after	yes
422	2016-10-07		AM	2		before	yes
423	2016-10-07		AM	2		after	yes
424	2016-10-07		AM	2		before	yes
425	2016-10-07		AM	2		after	yes
426	2016-10-07		AM	2		before	yes
427	2016-10-07		AM	2		after	yes
428	2016-10-07		AM	2		before	yes
429	2016-10-07		AM	2		after	yes
430	2016-10-18		AM	5	medical	before	yes	Wore gloves without prior hand hygiene before touching patient
431	2016-10-17	12:10pm	Am	4		before	yes
432	2016-10-17	12:10pm	Am	4		after	yes
433	2016-10-17	12:31pm	Am	4		before	yes
434	2016-10-17	12:31pm	Am	4		after	yes
435	2016-10-17	1:39pm	Am	4		before	yes
436	2016-10-17	1:39pm	Am	4		after	yes
437	2016-10-18	9:22am	Am	4		before	yes
438	2016-10-18	9:22am	Am	4		after	yes
439	2016-10-18	10:15am	Am	4		before	yes
440	2016-10-18	10:15am	Am	4		after	yes
441	2016-10-18	11:11am	Am	4		before	yes
442	2016-10-18	11:11am	Am	4		after	yes
443	2016-10-18	11:30am	Am	4		before	yes
444	2016-10-18	11:30am	Am	4		after	yes
445	2016-10-19	9:35am	Am	4		before	yes
446	2016-10-19	9:35am	Am	4		after	yes
447	2016-10-19	10:07am	Am	4		before	yes
448	2016-10-19	10:07am	Am	4		after	yes
449	2016-10-19	10:28am	Am	4		before	yes
450	2016-10-19	10:28am	Am	4		after	yes
451	2016-10-20	9:00am	Am	4		before	yes
452	2016-10-20	9:00am	Am	4		after	yes
453	2016-10-20	9:49am	Am	4		before	yes
454	2016-10-20	9:49am	Am	4		after	yes
455	2016-10-20	10:08am	Am	4		before	yes
456	2016-10-20	10:08am	Am	4		after	yes
457	2016-10-21	9:35am	Am	4		before	yes
458	2016-10-21	9:35am	Am	4		after	yes
459	2016-10-21	10:10am	Am	4		before	yes
460	2016-10-21	10:10am	Am	4		after	yes
461	2016-10-21	11:12am	Am	4		before	yes
462	2016-10-21	11:12am	Am	4		after	yes
463	2016-10-18	5:30pm	Pm	1		before	yes
464	2016-10-18	5:30pm	Pm	1		after	yes
465	2016-10-20	11am	Am	1		before	yes
466	2016-10-20	11am	Am	1		after	yes
467	2016-10-21	12pm	Am	1		before	yes
468	2016-10-21	12pm	Am	1		after	yes
469	2016-10-22	2pm	PM	1		before	yes
470	2016-10-22	2pm	PM	1		after	yes
471	2016-10-17			2		before	yes
472	2016-10-17			2		after	yes
473	2016-10-17			2		before	yes
474	2016-10-17			2		after	yes
475	2016-10-17			2		before	yes
476	2016-10-17			2		after	yes
477	2016-10-18			2		before	yes
478	2016-10-18			2		after	yes
479	2016-10-18			2		before	yes
480	2016-10-18			2		after	yes
481	2016-10-18			2		before	yes
482	2016-10-18			2		after	yes
483	2016-10-18			2		before	yes
484	2016-10-18			2		after	yes
485	2016-10-19			2		before	yes
486	2016-10-19			2		after	yes
487	2016-10-19			2		before	yes
488	2016-10-19			2		after	yes
489	2016-10-19			2		before	yes
490	2016-10-19			2		after	yes
491	2016-10-19			2		before	yes
492	2016-10-19			2		after	yes
493	2016-10-19			2		before	yes
494	2016-10-19			2		after	yes
495	2016-10-20			2		before	yes
496	2016-10-20			2		after	yes
497	2016-10-20			2		before	yes
498	2016-10-20			2		after	yes
499	2016-10-20			2		before	yes
500	2016-10-20			2		after	yes
501	2016-10-20			2		before	yes
502	2016-10-20			2		after	yes
503	2016-10-20			2		before	yes
504	2016-10-20			2		after	yes
505	2016-10-21			2		before	yes
506	2016-10-21			2		after	yes
507	2016-10-21			2		before	yes
508	2016-10-21			2		after	yes
509	2016-10-21			2		before	yes
510	2016-10-21			2		after	yes
511	2016-10-21			2		before	yes
512	2016-10-21			2		after	yes
513	2016-10-21			2		before	yes
514	2016-10-21			2		after	yes
515	2016-10-24			2		before	yes
516	2016-10-24			2		after	yes
517	2016-10-24			2		before	yes
518	2016-10-24			2		after	yes
519	2016-10-24			2		before	yes
520	2016-10-24			2		after	yes
521	2016-10-24			2		before	yes
522	2016-10-24			2		after	yes
523	2016-10-25			2		before	yes
524	2016-10-25			2		after	yes
525	2016-10-25			2		before	yes
526	2016-10-25			2		after	yes
527	2016-10-25			2		before	yes
528	2016-10-25			2		after	yes
529	2016-10-25			2		before	yes
530	2016-10-25			2		after	yes
531	2016-10-25			2		before	yes
532	2016-10-25			2		after	yes
533	2016-10-25			2		before	yes
534	2016-10-25			2		after	yes
535	2016-10-26			2		before	yes
536	2016-10-26			2		after	yes
537	2016-10-26			2		before	yes
538	2016-10-26			2		after	yes
539	2016-10-26			2		before	yes
540	2016-10-26			2		after	yes
541	2016-10-26			2		before	yes
542	2016-10-26			2		after	yes
543	2016-10-27			2		before	yes
544	2016-10-27			2		after	yes
545	2016-10-27			2		before	yes
546	2016-10-27			2		after	yes
547	2016-10-27	2pm		2		before	no	Did not wash hands properly
548	2016-10-27			2		after	yes
549	2016-10-27			2		before	yes
550	2016-10-27			2		after	yes
551	2016-10-27			2		before	yes
552	2016-10-27			2		after	yes
553	2016-10-27			2		before	yes
554	2016-10-27			2		after	yes
555	2016-10-28			2		before	yes
556	2016-10-28			2		after	yes
557	2016-10-28			2		before	yes
558	2016-10-28			2		after	yes
559	2016-10-28			2		before	yes
560	2016-10-28			2		after	yes
561	2016-10-24			4		before	yes
562	2016-10-24			4		after	yes
563	2016-10-24			4		before	yes
564	2016-10-24			4		after	yes
565	2016-10-24			4		before	yes
566	2016-10-24			4		before	yes
567	2016-10-26			4		before	yes
568	2016-10-26			4		after	yes
569	2016-10-26			4		before	yes
570	2016-10-26			4		after	yes
571	2016-10-26			4		after	yes
572	2016-10-27			4		before	yes
573	2016-10-27			4		after	yes
574	2016-10-27			4		before	yes
575	2016-10-27			4		after	yes
576	2016-10-27			4		before	yes
577	2016-10-27			4		after	yes
578	2016-10-28			4		before	yes
579	2016-10-28			4		after	yes
580	2016-10-28			4		after	yes
581	2016-10-28			4		after	yes
582	2016-10-28			4		before	yes
583	2016-10-28			4		after	yes
584	2016-10-28			4		after	yes
585	2016-10-29			4		before	yes
586	2016-10-29			4		after	yes
587	2016-10-31			4		before	yes
588	2016-10-31			4		after	yes
589	2016-10-31			4		before	yes
590	2016-10-31			4		before	yes
591	2016-10-31			4		after	yes
592	2016-10-31			4		after	yes
593	2016-10-31			4		after	yes
594	2016-10-31			4		after	yes
595	2016-10-31			4		before	yes
596	2016-10-31			3	nursing	before	yes
597	2016-10-31			3	nursing	after	yes
598	2016-10-31			3	nursing	after	yes
599	2016-10-31			3	medical	before	yes
600	2016-10-31			3	medical	after	yes
601	2016-10-31			4	medical	before	yes
602	2016-10-31			4	medical	before	yes
603	2016-10-31			4	medical	before	yes
604	2016-10-31			4	nursing	before	yes
605	2016-10-31			5	medical	before	yes
606	2016-10-31			5	nursing	before	yes
607	2016-10-31			5	other	after	yes
608	2016-10-31			5	medical	after	yes
609	2016-10-31			5	nursing	before	yes
610	2016-10-31			5	other	before	yes
611	2016-10-31			5	medical	before	yes
612	2016-10-31			5	medical	after	yes
613	2016-10-31			5	medical	before	yes
614	2016-10-24	11am		1		after	no	did not wash hands after working with his patient
615	2016-10-25	4pm		1		before	no	did not wash hands before starting her routine round on her patient
616	2016-10-26	10am		1		before	no	did not wash hands before starting her routine round on her patient
617	2016-10-27	11am		1		before	no	did not wash hands before starting her routine round on her patient
618	2016-10-31			2	medical	before	yes
619	2016-10-31			2	medical	after	yes
620	2016-10-31			2	nursing	after	yes
621	2016-11-01			2	nursing	before	no	Did not wash hands while entering
622	2016-11-01			2		after	yes
623	2016-11-01			2		before	yes
624	2016-11-01			2		after	yes
625	2016-11-01			3	nursing	before	yes
626	2016-11-01			3	nursing	after	no	no HH after
627	2016-11-01			3	medical	before	yes
628	2016-11-01			3	medical	after	yes
629	2016-11-01			3	medical	before	yes
630	2016-11-01			3	medical	after	yes
631	2016-11-02			3	other	after	no	No HH after (Audio screening)
632	2016-11-02			3	nursing	before	yes
633	2016-11-02			3	nursing	after	yes
634	2016-11-02			3	medical	after	yes
635	2016-11-02			33		before	yes
636	2016-11-02			3		after	no	Inadequate sterilium use
637	2016-11-03			3	nursing	before	yes
638	2016-11-03			3	nursing	after	no	no HH after
639	2016-11-03			3	nursing	after	no	no HH after
640	2016-11-03			3	medical	before	yes
641	2016-11-03			3	medical	after	yes
642	2016-11-03			3	medical	before	yes
643	2016-11-03			3	medical	after	yes
644	2016-11-04			3	nursing	before	yes
645	2016-11-04			3	nursing	after	no	no HH after
646	2016-11-04			3	nursing	before	no	no HH before
647	2016-11-04			3	nursing	after	yes
648	2016-11-04			3	medical	before	yes
649	2016-11-04			3	medical	after	yes
650	2016-11-04			3	nursing	before	yes
651	2016-11-04			3	nursing	after	yes
652	2016-11-04			3	nursing	after	yes
653	2016-11-04			3	nursing	after	yes
654	2016-11-04			3	medical	before	yes
655	2016-11-04			3	medical	after	yes
656	2016-11-01			4	nursing	after	no	no HH after touching patient's surrounding
657	2016-11-01			4	nursing	before	yes
658	2016-11-01			4	medical	before	yes
659	2016-11-01			4	other	before	yes
660	2016-11-02			4	medical	after	no	no HH after touching patient's surrounding
661	2016-11-02			4	medical	after	no	no HH after touching patient's surrounding
662	2016-11-02			4	medical	before	yes
663	2016-11-02			4	medical	before	yes
664	2016-11-02			4	nursing	before	yes
665	2016-11-02			4	nursing	before	yes
666	2016-11-03			4	medical	before	yes
667	2016-11-03			4	nursing	before	yes
668	2016-11-03			4	medical	before	yes
669	2016-11-03			4	medical	before	yes
670	2016-11-04			4	nursing	before	yes
671	2016-11-04			4	nursing	before	yes
672	2016-11-04			4	nursing	before	yes
673	2016-11-04			4	medical	before	yes
674	2016-11-01			5	other	before	yes
675	2016-11-01			5	medical	before	yes
676	2016-11-01			5	medical	after	yes
677	2016-11-01			5	medical	before	yes
678	2016-11-01			5	other	before	yes
679	2016-11-01			5	nursing	after	yes
680	2016-11-01			5	nursing	before	yes
681	2016-11-01			5	nursing	after	yes
682	2016-11-02			5	other	after	yes
683	2016-11-02			5	medical	after	yes
684	2016-11-02			5	medical	before	yes
685	2016-11-02			5	nursing	after	yes
686	2016-11-02			5	nursing	before	yes
687	2016-11-02			5	other	before	yes
688	2016-11-03			5	other	after	yes
689	2016-11-03			5	medical	before	yes
690	2016-11-04			5	nursing	after	yes
691	2016-11-04			5	other	before	yes
692	2016-11-04			5	other	after	yes
693	2016-11-14	8:30am		3	nursing	before	yes
694	2016-11-14	9am		3	nursing	before	yes
695	2016-11-14	9am		3	nursing	after	yes
696	2016-11-14	9:20am		3	medical	before	no	Did not wash hands before touching baby
697	2016-11-14	10am		3	medical	after	yes
698	2016-11-14	11am		3	nursing	before	yes
699	2016-11-15	8:45am		3	nursing	before	yes
700	2016-11-15	9am		3	medical	before	yes
701	2016-11-15	9am		3	medical	after	yes
702	2016-11-15	10:30am		3	nursing	after	yes
703	2016-11-15	11am		3	medical	before	yes
704	2016-11-15	12am		3	nursing	before	yes
705	2016-11-16	10am		3	nursing	before	yes
706	2016-11-16	10am		3	nursing	before	yes
707	2016-11-16	11:30am		3	medical	after	yes
708	2016-11-16	12am		3	nursing	before	yes
709	2016-11-16	12:30am		3	medical	after	yes
710	2016-11-17	9am		3	nursing	before	yes
711	2016-11-17	9:30am		3	medical	after	no	Did not wash hands after going out of the patient's room
712	2016-11-17	11am		3	nursing	before	yes
713	2016-11-17	11:30am		3	medical	before	yes
714	2016-11-17	11:45am		3	nursing	after	yes
715	2016-11-18	9am		3	nursing	before	yes
716	2016-11-18	10:30am		3	nursing	before	yes
717	2016-11-21			1	nursing	before	yes
718	2016-11-21			1	nursing	after	yes
719	2016-11-22			1	medical	before	yes
720	2016-11-22			1	medical	after	yes
721	2016-11-23			1	medical	before	yes
722	2016-11-23			1	medical	after	yes
723	2016-11-24			1	medical	before	yes
724	2016-11-24			1	medical	after	yes
725	2016-11-25			1	medical	before	yes
726	2016-11-25			1	medical	after	yes
727	2016-11-26			1	nursing	before	yes
728	2016-11-26			1	nursing	after	yes
729	2016-11-27			1	medical	before	yes
730	2016-11-27			1	medical	after	yes
731	2016-11-14	8:45 am		5	medical	before	yes
732	2016-11-14	09:00:00		5	medical	after	yes
733	2016-11-14	11 am		5	nursing	after	yes
734	2016-11-14	09:30:00		5	nursing	before	yes
735	2016-11-14	10:00:00		5	nursing	after	no	Improper hand hygiene technique
736	2016-11-15	07:30:00		5	other	before	yes
737	2016-11-15	09:45:00		5	medical	before	yes
738	2016-11-15	10:00:00		5	other	before	yes
739	2016-11-15	12:00:00		5	nursing	before	yes
740	2016-11-15	12 pm		5	nursing	after	yes
741	2016-11-16	07:30:00		5	nursing	after	yes
742	2016-11-16	09:00:00		5	medical	before	yes
743	2016-11-16	09:00:00		5	medical	before	yes
744	2016-11-16	09:00:00		5	nursing	before	yes
745	2016-11-16	09:00:00		5	other	before	yes
746	2016-11-17	12:00:00		5	nursing	before	yes
747	2016-11-17	1 pm		5	nursing	after	no	Did not perform hand hygiene after entering patient's room
748	2016-11-18	08:30:00		5	other	before	yes
749	2016-11-18	08:30:00		5	other	before	yes
750	2016-11-18	09:00:00		5	medical	after	no	Improper hand hygiene technique
751	2016-11-20	9:30 am		5	other	before	yes
752	2016-11-20	09:30:00		5	other	after	yes
753	2016-11-20	13:00:00		5	medical	before	yes
754	2016-11-20	13:00:00		5	medical	before	yes
755	2016-11-21	pm		5	medical	before	yes
756	2016-11-22	am		5	medical	after	yes
757	2016-11-22	am		5	medical	after	yes
758	2016-11-22	pm		5	nursing	after	yes
759	2016-11-22	pm		5	nursing	before	yes
760	2016-11-22	pm		5	medical	before	yes
761	2016-11-23	am		5	medical	before	yes
762	2016-11-23	am		5	medical	before	yes
763	2016-11-24	am		5	nursing	after	yes
764	2016-11-24	pm		5	nursing	after	yes
765	2016-11-24	am		5	medical	before	yes
766	2016-11-24	am		5	medical	before	yes
767	2016-11-24	am		5	medical	before	yes
768	2016-11-25	am		5	nursing	before	yes
769	2016-11-25	Am		5	medical	after	yes
770	2016-11-25	Pm		5	medical	after	yes
771	2016-11-25	Pm		5	nursing	after	yes
772	2016-11-25	Pm		5	nursing	before	yes
773	2016-11-26	Am		5	nursing	before	yes
774	2016-11-26	Am		5	nursing	before	yes
775	2016-11-26	Am		5	medical	after	yes
776	2016-11-26	Pm		5	medical	after	yes
777	2016-11-26	Pm		5	medical	after	yes
778	2016-11-26	Pm		5	medical	after	yes
779	2016-11-28	8:30 am		2	medical	before	yes
780	2016-11-28	4:00pm		2	medical	before	yes
781	2016-11-29	10 am		2	medical	after	yes
782	2016-11-30	12 am		2	nursing	before	yes
783	2016-12-01	9 am		2	medical	after	yes
784	2016-12-02	4 pm		2	nursing	before	yes
785	2016-11-28	9 am		5	medical	before	yes
786	2016-11-28	11 am		5	medical	after	yes
787	2016-11-28	3 pm		5	medical	after	yes
788	2016-11-28	5 pm		5	medical	before	yes
789	2016-11-29	9 am		5	nursing	after	yes
790	2016-11-29	10 am		5	medical	before	yes
791	2016-11-30	11 am		5	nursing	after	yes
792	2016-12-01	9 am		5	medical	after	yes
793	2016-12-01	15:00:00		5	nursing	before	yes
794	2016-12-02	1 pm		5	nursing	before	yes
795	2016-12-02	6 pm		5	medical	before	yes
796	2016-11-01			2	medical	after	yes
797	2016-11-01			2	nursing	before	yes
798	2016-11-01			2	other	after	no	No HH after blood draw
799	2016-11-01			2	nursing	before	yes
800	2016-11-01			2	nursing	before	yes
801	2016-11-01			2	other	after	yes
802	2016-11-02			2	other	before	yes
803	2016-11-02			2	medical	before	yes
804	2016-11-02			2	medical	before	yes
805	2016-11-02			2	medical	after	yes
806	2016-11-03			2	other	before	yes
807	2016-11-03			2	nursing	before	no	No contact measures while patient on isolation
808	2016-11-04			2	medical	before	yes
809	2016-11-04			2	medical	after	yes
810	2016-11-04			2	nursing	before	yes
811	2016-11-04			2	nursing	before	yes
812	2016-11-04			2	nursing	before	yes
813	2016-11-04			2	other	before	no	No HH before entering room
814	2016-11-21	1pm		3	medical	before	yes
815	2016-11-21	1pm		3	nursing	before	yes
816	2016-11-22	9am		3	medical	after	yes
817	2016-11-22	10am		3	other	before	yes
818	2016-11-22	10am		3	nursing	after	yes
819	2016-11-22	10am		3	nursing	after	yes
820	2016-11-23	11am		3	other	after	yes
821	2016-11-23	2pm		3	medical	before	yes
822	2016-11-23	2pm		3	medical	after	yes
823	2016-11-24	9am		3	nursing	after	yes
824	2016-11-24	9am		3	medical	before	yes
825	2016-11-24	10am		3	other	after	yes
826	2016-11-24	11am		3	other	before	yes
827	2016-11-24	11am		3	nursing	before	yes
828	2016-11-24	11am		3	other	before	yes
829	2016-11-24	1pm		3	medical	before	yes
830	2016-11-25	9am		3	nursing	before	yes
831	2016-11-25	9am		3	nursing	before	yes
832	2016-11-25	9am		3	medical	after	yes
833	2016-11-25	10am		3	other	before	yes
834	2016-11-25	12pm		3	other	before	yes
835	2016-11-25	12pm		3	nursing	after	yes
836	2016-11-07	8:50		3	nursing	before	no	Inappropriate HH before touching patient
837	2016-11-07	9:30		3	medical	after	yes
838	2016-11-07	09:30:00		3	medical	after	yes
839	2016-11-07	10		3	nursing	before	yes
840	2016-11-08	9:30		3	other	after	yes
841	2016-11-08	09:30:00		3	other	after	yes
842	2016-11-08	09:30:00		3	nursing	before	yes
843	2016-11-08	10		3	medical	before	yes
844	2016-11-08	10:15:00		3	medical	after	yes
845	2016-11-08	10:15:00		3	medical	after	yes
846	2016-11-09	08:45:00		3	nursing	before	yes
847	2016-11-09	9		3	nursing	before	yes
848	2016-11-09	9		3	other	after	yes
849	2016-11-09	09:30:00		3	other	after	yes
850	2016-11-09	09:30:00		3	medical	after	yes
851	2016-11-10	08:35:00		3	medical	before	yes
852	2016-11-10	08:35:00		3	medical	before	yes
853	2016-11-10	9		3	medical	after	yes
854	2016-11-11	08:45:00		3	nursing	after	yes
855	2016-11-11	9		3	other	after	yes
856	2016-11-11	9		3	nursing	before	yes
857	2016-11-11	9		3	medical	before	yes
858	2016-11-11	09:30:00		3	nursing	before	yes
859	2016-11-11	10		3	medical	after	yes
860	2016-11-07	8:15 AM		5	other	before	yes
861	2016-11-07	9 AM		5	medical	after	yes
862	2016-11-07	11 AM		5	nursing	after	yes
863	2016-11-08	07:50:00		5	other	before	yes
864	2016-11-08	9:30 AM		5	medical	after	yes
865	2016-11-08	10:00:00		5	nursing	before	yes
866	2016-11-08	12 PM		5	nursing	before	yes
867	2016-11-09	09:00:00		5	nursing	after	no	Did not perform HH after taking vitals for a patient
868	2016-11-09	9:15 AM		5	medical	before	yes
869	2016-11-09	9:30 AM		5	medical	after	yes
870	2016-11-09	11:00:00		5	nursing	after	yes
871	2016-11-10	08:00:00		5	nursing	before	yes
872	2016-11-10	08:45:00		5	medical	before	yes
873	2016-11-10	14:30:00		5	other	before	yes
874	2016-11-10	15:00:00		5	medical	after	yes
875	2016-11-11	07:45:00		5	other	after	yes
876	2016-11-11	9 AM		5	medical	before	yes
877	2016-11-11	10:30:00		5	nursing	before	yes
878	2016-11-11	13:30:00		5	other	after	yes
879	2016-11-12	09:30:00		5	medical	before	yes
880	2016-11-12	11:00:00		5	nursing	after	yes
881	2016-11-12	11:20:00		5	medical	before	yes
882	2016-11-12	3 PM		5	other	before	yes
883	2016-11-12	15:30:00		5	nursing	after	yes
884	2016-11-14	08:45:00		5	nursing	after	no	Did not perform HH after touching patient
885	2016-11-10	9am		2	nursing	before	no	did not wash hands before touching patient surrounding and linen
886	2016-11-10	9am		2	nursing	after	no	did not wash hands after touching patient surrounding and linen
887	2016-11-07	11 am		4	medical	before	yes
888	2016-11-07	11 am		4	medical	after	yes
889	2016-11-07	15:00:00		4	medical	before	yes
890	2016-11-07	15:00:00		4	medical	after	yes
891	2016-11-08	9 am		4	medical	before	yes
892	2016-11-08	9 am		4	medical	after	yes
893	2016-11-08	11:00:00		4	nursing	before	yes
894	2016-11-08	11:00:00		4	nursing	after	yes
895	2016-11-08	15:00:00		4	nursing	before	yes
896	2016-11-08	15:00:00		4	nursing	after	yes
897	2016-11-09	10:25:00		4	medical	before	yes
898	2016-11-09	10:25:00		4	medical	after	yes
899	2016-11-09	2 pm		4	medical	before	yes
900	2016-11-09	2 pm		4	medical	after	yes
901	2016-11-09	5:30 pm		4	nursing	before	yes
902	2016-11-09	5:30 pm		4	nursing	after	yes
903	2016-11-10	08:30:00		4	medical	before	yes
904	2016-11-10	08:30:00		4	medical	after	yes
905	2016-11-10	11:00:00		4	nursing	before	yes
906	2016-11-10	11:00:00		4	nursing	after	yes
907	2016-11-10	12:00:00		4	medical	before	yes
908	2016-11-10	12:00:00		4	medical	after	yes
909	2016-11-10	16:00:00		4	nursing	before	yes
910	2016-11-10	16:00:00		4	nursing	after	yes
911	2016-11-10	20:00:00		4	other	before	yes
912	2016-11-10	20:00:00		4	other	after	yes
913	2016-11-10	9:30 pm		4	medical	before	yes
914	2016-11-10	9:30 pm		4	medical	after	yes
915	2016-11-10	22:00:00		4	medical	before	yes
916	2016-11-10	22:00:00		4	medical	after	yes
917	2016-11-10	10:30 pm		4	medical	before	yes
918	2016-11-10	10:30 pm		4	medical	after	yes
919	2016-11-11	01:00:00		4	nursing	before	yes
920	2016-11-11	01:00:00		4	nursing	after	yes
921	2016-11-11	09:00:00		4	nursing	before	yes
922	2016-11-11	09:00:00		4	nursing	after	yes
923	2016-11-21	09:00:00		2	medical	before	yes
924	2016-11-21	11:00:00		2	medical	before	yes
925	2016-11-22	1:30 pm		2	nursing	after	yes
926	2016-11-22	7 am		2	nursing	after	yes
927	2016-11-22	11:30 am		2	nursing	before	yes
928	2016-11-23	5pm		2	medical	after	yes
929	2016-11-23	8 pm		2	medical	before	yes
930	2016-11-23	11pm		2	nursing	before	yes
931	2016-11-24	1am		2	medical	before	yes
932	2016-11-24	2 am		2	nursing	after	yes
933	2016-11-24	6 am		2	medical	before	yes
934	2016-11-24	12 30 pm		2	nursing	before	yes
935	2016-11-25	08:00:00		2	medical	after	yes
936	2016-11-25	10:00:00		2	medical	after	yes
937	2016-11-25	13:00:00		2	medical	before	yes
938	2016-11-25	3 pm		2	nursing	after	yes
939	2016-11-25	16:00:00		2	medical	after	yes
940	2016-12-12	8:45am	AM	3	medical	before	yes
941	2016-12-12	9:20am	AM	3	nursing	before	no
942	2016-12-12	10:00am	AM	3	medical	before	yes
943	2016-12-12	9:40am	AM	3	medical	before	yes
944	2016-12-13	9:30am	AM	3	medical	before	yes
945	2016-12-13	9:30am	AM	3	medical	after	yes
946	2016-12-13	9:30am	AM	3	medical	before	yes
947	2016-12-13	9:30am	AM	3	medical	after	yes
948	2016-12-13	10:00am	AM	3	medical	before	yes
949	2016-12-13	10:00am	AM	3	medical	after	yes
950	2016-12-15	9:15am	AM	3	nursing	before	yes
951	2016-12-15	9:05am	AM	3	medical	before	yes
952	2016-12-15	9:05am	AM	3	medical	before	yes
953	2016-12-15	9:20am	AM	3	medical	before	yes
954	2016-12-15	9:20am	AM	3	medical	after	yes
955	2016-12-15	11:50am	AM	3	medical	before	yes
956	2016-12-15	11:40am	AM	3	nursing	before	yes
957	2016-12-15	11:40am	AM	3	nursing	before	yes
958	2016-12-15	11:40am	AM	3	nursing	after	yes
959	2016-12-16	10:20am	AM	3	nursing	before	yes
960	2016-12-16	10:20am	AM	3	medical	before	yes
961	2016-12-16	10:45am	AM	3	nursing	before	yes
962	2016-12-16	10:45am	AM	3	nursing	after	yes
963	2016-12-09	9:30am	AM	5	medical	before	yes
964	2016-12-12	10:00am	AM	5	nursing	after	no	no HH when exiting patient's room
965	2016-12-12	10:00am	AM	5	nursing	after	yes
966	2016-12-13	9:30am	AM	5	medical	after	no	no HH after examining patient
967	2016-12-13	9:30am	AM	5	medical	before	yes
968	2016-12-14	9:30am	AM	5	medical	after	yes
969	2016-12-14	11:00am	AM	5	medical	before	yes
970	2016-12-15	10:00am	AM	5	nursing	before	yes
971	2016-12-16	9:30am	AM	5	medical	before	yes
972	2016-12-16	10:00am	AM	5	medical	before	yes
973	2016-12-18	11:00am	AM	5	nursing	after	yes
974	2016-12-18	11:00am	AM	5	nursing	after	yes
975	2016-12-18	11:00am	AM	5	nursing	before	no	no HH before entering patient's room
976	2016-12-18	1:00pm	AM	5	medical	before	yes
977	2016-12-12	5 am		4	medical	before	yes
978	2016-12-12	6:30 am		4	nursing	after	yes
979	2016-12-12	09:00:00		4	other	before	yes
980	2016-12-12	12 pm		4	medical	after	yes
981	2016-12-12	1 pm		4	nursing	before	yes
982	2016-12-12	1:30 pm		4	nursing	before	yes
983	2016-12-13	5am		4	nursing	after	yes
984	2016-12-13	6 am		4	medical	after	yes
985	2016-12-13	6:30 am		4	other	before	yes
986	2016-12-13	1 pm		4	medical	after	yes
987	2016-12-13	2:30 pm		4	nursing	before	yes
988	2016-12-14	5:30 am		4	nursing	before	yes
989	2016-12-14	06:00:00		4	other	before	yes
990	2016-12-14	1 pm		4	medical	after	yes
991	2016-12-14	2 pm		4	other	before	yes
992	2016-12-15	6 am		4	nursing	after	yes
993	2016-12-15	09:30:00		4	other	before	yes
994	2016-12-15	10:00:00		4	medical	after	yes
995	2016-12-15	13:00:00		4	other	after	yes
996	2016-12-16	6 am		4	medical	before	yes
997	2016-12-16	07:00:00		4	other	before	yes
998	2016-12-16	1 pm		4	nursing	before	yes
999	2016-12-16	14:00:00		4	medical	after	yes
1000	2016-12-08			2	nursing	before	no
1001	2016-12-08	10am		2	medical	before	yes
1002	2016-12-08	10am		2	medical	after	yes
1003	2016-12-09	9am		2	medical	before	yes
1004	2016-12-09	9am		2	medical	after	yes
1005	2016-12-09	9am		2	nursing	before	yes
1006	2016-12-09	9am		2	nursing	after	yes
1007	2016-12-10	9am		2	medical	before	yes
1008	2016-12-10	9am		2	medical	after	yes
1009	2016-12-10	9am		2	medical	before	yes
1010	2016-12-10	9am		2	medical	after	yes
1011	2016-12-10	9am		2	medical	before	yes
1012	2016-12-10	9am		2	medical	after	yes
1013	2016-12-10	9am		2	medical	before	yes
1014	2016-12-10	9am		2	medical	after	yes
1015	2016-12-27	9am		4	nursing	before	yes
1016	2016-12-27	10:00am		4	nursing	before	yes
1017	2016-12-27	10:15am		4	nursing	after	yes
1018	2016-12-27	10:30am		4	other	before	yes
1019	2016-12-27	10:54am		4	medical	after	yes
1020	2016-12-27	11:30am		4	medical	before	yes
1021	2016-12-28	9:40am		4	nursing	before	yes
1022	2016-12-28	9:48am		4	medical	before	yes
1023	2016-12-28	10:15am		4	nursing	after	yes
1024	2016-12-28	10:22am		4	nursing	after	yes
1025	2016-12-28	10:43am		4	medical	before	yes
1026	2016-12-28	11:10am		4	nursing	before	yes
1027	2016-12-29	9:00am		4	medical	before	yes
1028	2016-12-29	10:00am		4	medical	before	yes
1029	2016-12-29	10:10am		4	nursing	before	yes
1030	2016-12-29	10:40am		4	nursing	after	yes
1031	2016-12-30	8:55am		4	medical	before	yes
1032	2016-12-30	9:00am		4	nursing	before	yes
1033	2016-12-30	9:10am		4	nursing	after	yes
1034	2016-12-30	9:30am		4	nursing	after	yes
1035	2016-12-30	10:15asm		4	other	before	yes
1036	2016-12-30	10:38am		4	other	after	yes
1037	2016-12-19	AM		5	nursing	before	yes
1038	2016-12-19	AM		5	nursing	after	yes
1039	2016-12-20	AM		5	nursing	before	yes
1040	2016-12-20	AM		5	nursing	after	yes
1041	2016-12-20	AM		5	medical	before	yes
1042	2016-12-20	AM		5	medical	after	no	did not apply HH after leaving patient room
1043	2016-12-21	AM		5	nursing	before	yes
1044	2016-12-21	AM		5	nursing	after	yes
1045	2016-12-21	AM		5	nursing	before	yes
1046	2016-12-21	AM		5	nursing	after	yes
1047	2016-12-21	PM		5	medical	before	yes
1048	2016-12-21	PM		5	medical	after	yes
1049	2016-12-21	PM		5	other	before	no	did not perform contact precautions
1050	2016-12-21	PM		5	other	after	no	did not perform contact precautions
1051	2016-12-22	PM		5	medical	before	yes
1052	2016-12-22	PM		5	medical	after	yes
1053	2016-12-22	PM		5	medical	before	yes
1054	2016-12-22	PM		5	medical	after	yes
1055	2016-12-23	AM		5	nursing	before	yes
1056	2016-12-23	AM		5	nursing	after	yes
1057	2016-12-23	AM		5	other	before	no	did not perform contact precautions
1058	2016-12-23	AM		5	other	after	no	did not perform contact precautions
1059	2016-12-23	AM		5	medical	before	no	Inappropriate HH
1060	2016-12-23	AM		5	medical	after	no	Inappropriate HH
1061	2016-12-23	PM		5	medical	before	no	Inappropriate HH
1062	2016-12-23	PM		5	medical	after	yes
1063	2016-12-24	AM		5	nursing	before	yes
1064	2016-12-24	AM		5	nursing	after	yes
1065	2016-12-24	AM		5	medical	before	no	Inappropriate HH
1066	2016-12-24	AM		5	medical	after	yes
1067	2016-12-24	PM		5	medical	before	yes
1068	2016-12-24	PM		5	medical	after	no	Inappropriate HH
1069	2016-12-24	PM		5	medical	before	yes
1070	2016-12-24	PM		5	medical	after	yes
1071	2016-12-26	AM		5	other	before	no	inappropriate for droplet precaution
1072	2016-12-26	AM		5	other	after	no	inappropriate for droplet precaution
1073	2016-12-26	PM		5	nursing	before	yes
1074	2016-12-26	PM		5	nursing	after	yes
1075	2016-12-28	AM		5	nursing	before	yes
1076	2016-12-28	AM		5	nursing	after	yes
1077	2016-12-28	AM		5	medical	before	yes
1078	2016-12-28	AM		5	medical	after	yes
1079	2016-12-28	AM		5	other	before	no	no contact precautions
1080	2016-12-28	AM		5	other	after	no	no contact precautions
1081	2016-12-28	AM		5	other	before	no	no contact precautions
1082	2016-12-28	AM		5	other	after	no	no contact precautions
1083	2016-12-28	AM		5	nursing	before	yes
1084	2016-12-28	AM		5	nursing	after	yes
1085	2016-12-29	PM		5	medical	before	yes
1086	2016-12-29	PM		5	medical	after	yes
1087	2016-12-30	PM		5	nursing	before	yes
1088	2016-12-30	PM		5	nursing	after	yes
1089	2016-12-30	PM		5	nursing	before	yes
1090	2016-12-30	PM		5	nursing	after	yes
1091	2017-01-01	PM		5	nursing	before	no	Inappropriate HH
1092	2017-01-01	PM		5	nursing	after	no	Inappropriate HH
1093	2017-01-01	AM		5	medical	before	yes
1094	2017-01-01	AM		5	medical	after	yes
1095	2017-01-01	PM		5	nursing	before	yes
1096	2017-01-01	PM		5	nursing	after	yes
1097	2017-01-02	PM		5	medical	before	yes
1098	2017-01-02	PM		5	medical	after	yes
1099	2017-01-01	PM		5	nursing	before	yes
1100	2017-01-01	PM		5	nursing	after	yes
1101	2016-12-12	10:00		2		before	yes
1102	2016-12-12	10:30		2		before	yes
1103	2016-12-12	9:30		2		before	yes
1104	2016-12-12	09:00:00		2		after	yes
1105	2016-12-12	9:00		2		after	yes
1106	2016-12-13	9:00		2		after	yes
1107	2016-12-13	9:30		2		after	yes
1108	2016-12-13	9:15		2		after	yes
1109	2016-12-13	9:30		2		before	yes
1110	2016-12-13	9:00		2		after	yes
1111	2016-12-13	9:15		2		before	yes
1112	2016-12-14	09:30:00		2		after	yes
1113	2016-12-14	09:00:00		2		before	yes
1114	2016-12-14	09:15:00		2		before	yes
1115	2016-12-14	09:30:00		2		before	yes
1116	2016-12-14	9:15		2		before	yes
1117	2016-12-14	9:00		2		before	yes
1118	2016-12-15	9:30		2		before	yes
1119	2016-12-15	9:15		2		before	yes
1120	2016-12-15	9:15		2		before	yes
1121	2016-12-15	09:30:00		2		before	yes
1122	2016-12-15	9:00		2		before	yes
1123	2016-12-16	9:30		2		before	yes
1124	2016-12-16	9:15		2		before	yes
1125	2016-12-16	9:00		2		before	yes
1126	2016-12-19	9AM		4	nursing	before	no	no HH prior to donning gloves
1127	2016-12-19	9AM		4	medical	after	yes
1128	2016-12-19	9:30AM		4	medical	after	yes
1129	2016-12-19	9:40AM		4	medical	before	yes
1130	2016-12-19	10AM		4	medical	after	no	no HH after interacting with patient
1131	2016-12-19	10:30AM		4	other	before	yes
1132	2016-12-20	10AM		4	medical	before	yes
1133	2016-12-20	10AM		4	medical	before	yes
1134	2016-12-20	10:15AM		4	other	before	yes
1135	2016-12-20	1PM		4	nursing	before	yes
1136	2016-12-21	10AM		4	medical	before	yes
1137	2016-12-21	10AM		4	medical	before	yes
1138	2016-12-21	10AM		4	other	before	yes
1139	2016-12-21	10AM		4	other	before	yes
1140	2016-12-21	10:30AM		4	nursing	after	yes
1141	2016-12-21	10:30AM		4	nursing	before	yes
1142	2016-12-22	9AM		4	nursing	before	yes
1143	2016-12-22	9AM		4	nursing	after	yes
1144	2016-12-22	10AM		4	other	before	yes
1145	2016-12-22	10AM		4	other	before	yes
1146	2016-12-22	10AM		4	medical	before	yes
1147	2016-12-23	10AM		4	other	before	yes
1148	2016-12-23	10:15AM		4	medical	after	yes
1149	2016-12-23	10:30AM		4	nursing	after	yes
1150	2016-12-20	am		3	medical	before	yes
1151	2016-12-20	am		3	medical	after	yes
1152	2016-12-21	am		3	medical	before	yes
1153	2016-12-21	pm		3	nursing	before	yes
1154	2016-12-21	pm		3	nursing	before	yes
1155	2016-12-22	am		3	medical	before	yes
1156	2016-12-22	pm		3	medical	before	yes
1157	2016-12-22	pm		3	nursing	before	yes
1158	2016-12-23	am		3	nursing	after	yes
1159	2016-12-23	pm		3	nursing	after	yes
1160	2016-12-27	pm		3	medical	before	yes
1161	2016-12-27	pm		3	medical	before	yes
1162	2016-12-27	pm		3	nursing	before	yes
1163	2016-12-27	pm		3	nursing	before	yes
1164	2016-12-28	am		3	medical	after	yes
1165	2016-12-28	pm		3	nursing	after	yes
1166	2016-12-28	pm		3	nursing	before	yes
1167	2016-12-29	pm		3	nursing	before	yes
1168	2016-12-29	pm		3	nursing	before	yes
1169	2016-12-29	pm		3	nursing	before	yes
1170	2016-12-29	pm		3	nursing	before	yes
1171	2016-12-30	pm		3	medical	before	yes
1172	2016-12-30	pm		3	medical	after	yes
1173	2016-12-30	pm		3	medical	after	yes
1174	2016-12-21	8pm		2	medical	before	yes
1175	2016-12-18	10PM		2	nursing	after	yes
1176	2016-12-23	9pm		2	medical	before	yes
1177	2016-12-22	8pm		2	other	before	yes
1178	2016-12-20	10pm		2	medical	after	yes
1179	2016-12-22	7pm		2	nursing	after	yes
1180	2017-01-02	09:00:00		2	medical	before	yes
1181	2017-01-02	09:00:00		2	medical	after	yes
1182	2017-01-02	11:00:00		2	medical	before	yes
1183	2017-01-02	11:00:00		2	medical	after	yes
1184	2017-01-03	00:00:00		2	nursing	before	no	Did not wash hands before going to patient’s room
1185	2017-01-03	00:00:00		2	nursing	after	yes
1186	2017-01-04	1PM		2	medical	before	no	Did not wash hands neither before or after examining the patient
1187	2017-01-04	1PM		2	medical	after	no
1188	2017-01-05	9AM		2	medical	before	yes
1189	2017-01-05	9AM		2	medical	after	yes
1190	2017-01-05	09:30:00		2	medical	before	yes
1191	2017-01-05	09:30:00		2	medical	after	yes
1192	2017-01-05	10:00:00		2	medical	before	yes
1193	2017-01-05	10:00:00		2	medical	after	no	Did not wash hands after going to patient’s room and patient was rotavirus positive
1194	2017-01-06	9AM		2	medical	before	yes
1195	2017-01-06	9AM		2	medical	after	yes
1196	2017-01-06	10AM		2	nursing	before	yes
1197	2017-01-06	10AM		2	nursing	after	yes
1198	2017-01-06	00:00:00		2	nursing	before	yes
1199	2017-01-06	00:00:00		2	nursing	after	yes
1200	2017-01-06	00:00:00		2	medical	before	yes
1201	2017-01-06	00:00:00		2	medical	after	yes
1202	2017-01-06	13:00:00		2	medical	before	yes
1203	2017-01-06	13:00:00		2	medical	after	yes
1204	2017-01-06	1PM		2	medical	before	yes
1205	2017-01-06	1PM		2	medical	after	yes
1206	2017-01-06	2PM		2	medical	before	yes
1207	2017-01-06	2PM		2	medical	after	no	Did not wash hands after leaving the patient’s room
1208	2017-01-09	9AM		2	medical	before	yes
1209	2017-01-09	9AM		2	medical	after	yes
1210	2017-01-09	9AM		2	medical	before	yes
1211	2017-01-09	9AM		2	medical	after	yes
1212	2017-01-09	10:00:00		2	medical	before	yes
1213	2017-01-09	10:00:00		2	medical	after	yes
1214	2017-01-09	1PM		2	medical	before	yes
1215	2017-01-09	1PM		2	medical	after	yes
1216	2017-01-10	2PM		2	medical	before	yes
1217	2017-01-10	2PM		2	medical	after	no	Did not wash hands after leaving patient’s room
1218	2017-01-10	2PM		2	medical	before	no	Did not wash hands neither before or after leaving patient’s
1219	2017-01-10	2PM		2	medical	after	no	Did not wash hands neither before or after leaving patient’s
1220	2017-01-11	9AM		2	medical	before	yes
1221	2017-01-11	9AM		2	medical	after	yes
1222	2017-01-11	9AM		2	medical	before	yes
1223	2017-01-11	9AM		2	medical	after	yes
1224	2017-01-13	10:00:00		2	medical	before	yes
1225	2017-01-13	10:00:00		2	medical	after	no	Did not wash hands after leaving patient’s room
1226	2017-01-13	14:00:00		2	medical	before	yes
1227	2017-01-13	14:00:00		2	medical	after	yes
1228	2017-01-04	11am		1	nursing	after	no	Inappropriate HH after examining patient
1229	2017-01-05	6pm		1	medical	after	no	Inappropriate HH after examining patient
1230	2017-01-14	2pm		1	nursing	before	no	Inappropriate HH before examining patient
1231	2017-01-02	9 pm		5	other	before	yes
1232	2017-01-02	20:30:00		5	nursing	after	yes
1233	2017-01-02	17:30:00		5	medical	before	yes
1234	2017-01-02	22:00:00		5	other	before	yes
1235	2017-01-03	7pm		5	nursing	after	no	Inappropriate hand hygiene after touching patient
1236	2017-01-03	8 pm		5	medical	before	no	Did not wash hands before examining patient
1237	2017-01-03	21:00:00		5	medical	after	yes
1238	2017-01-03	22:00:00		5	other	before	yes
1239	2017-01-03	23:00:00		5	other	before	yes
1240	2017-01-04	5:30 pm		5	nursing	after	yes
1241	2017-01-04	18:00:00		5	nursing	before	yes
1242	2017-01-04	19:00:00		5	other	before	yes
1243	2017-01-04	21:00:00		5	medical	before	yes
1244	2017-01-04	21:30:00		5	other	after	yes
1245	2017-01-05	22:00:00		5	medical	after	yes
1246	2017-01-05	9:15pm		5	other	before	yes
1247	2017-01-05	7:30pm		5	medical	before	yes
1248	2017-01-05	18:00:00		5	nursing	before	yes
1249	2017-01-05	18:00:00		5	nursing	after	yes
1250	2017-01-07	17:30:00		5	nursing	after	yes
1251	2017-01-07	18:30:00		5	other	after	yes
1252	2017-01-07	7 pm		5	medical	after	yes
1253	2017-01-07	20:15:00		5	medical	before	yes
1254	2017-01-07	21:00:00		5	nursing	before	yes
1255	2017-01-08	18:00:00		5	other	after	yes
1256	2017-01-08	19:30:00		5	medical	before	yes
1257	2017-01-08	7:30pm		5	nursing	before	yes
1258	2017-01-08	21:00:00		5	nursing	after	yes
1259	2017-01-09	18:00:00		5	other	before	yes
1260	2017-01-09	18:30:00		5	medical	before	yes
1261	2017-01-09	20:00:00		5	nursing	after	yes
1262	2017-01-09	21:00:00		5	nursing	before	yes
1263	2017-01-09	22:00:00		5	medical	after	yes
1264	2017-01-09	11pm		5	other	after	yes
1265	2017-01-10	5 pm		5	other	before	yes
1266	2017-01-10	5pm		5	other	before	yes
1267	2017-01-10	5 pm		5	medical	after	yes
1268	2017-01-10	6 pm		5	nursing	before	yes
1269	2017-01-11	6:30 pm		5	medical	after	yes
1270	2017-01-11	7 pm		5	medical	before	yes
1271	2017-01-11	9 pm		5	other	before	yes
1272	2017-01-11	10 pm		5	other	after	yes
1273	2017-01-12	6 pm		5	nursing	before	yes
1274	2017-01-12	18:00:00		5	medical	before	yes
1275	2017-01-12	19:00:00		5	other	after	yes
1276	2017-01-12	8:30 pm		5	nursing	before	no	Inappropriate hand hygiene before touching patient
1277	2017-01-12	9 pm		5	medical	before	no	Did not wash hands before examining patient
1278	2017-01-16	7:30am		2	medical	before	yes
1279	2017-01-16	10:30am		2	medical	before	yes
1280	2017-01-16	12pm		2	nursing	before	yes
1281	2017-01-16	2pm		2	nursing	after	yes
1282	2017-01-16	3pm		2	nursing	after	yes
1283	2017-01-16	5pm		2	medical	after	yes
1284	2017-01-17	7am		2	medical	before	yes
1285	2017-01-17	9am		2	medical	before	yes
1286	2017-01-17	9am		2	medical	after	yes
1287	2017-01-17	10am		2	other	after	yes
1288	2017-01-17	10am		2	nursing	before	yes
1289	2017-01-18	9am		2	other	before	yes
1290	2017-01-18	9am		2	nursing	after	yes
1291	2017-01-18	12pm		2	other	after	yes
1292	2017-01-19	2pm		2	medical	before	yes
1293	2017-01-20	7am		2	medical	before	yes
1294	2017-01-20	9:30am		2	other	after	yes
1295	2017-01-20	9:30am		2	other	before	yes
1296	2017-01-20	11am		2	other	after	yes
1297	2017-01-20	12:30pm		2	nursing	after	yes
1298	2017-01-20	2pm		2	nursing	after	yes
1299	2017-01-20	2pm		2	other	after	yes
1300	2017-01-20	3pm		2	other	before	yes
1301	2017-01-20	3pm		2	nursing	after	yes
1302	2017-01-23	10am		2	medical	before	yes
1303	2017-01-23	10am		2	medical	before	yes
1304	2017-01-23	10am		2	medical	before	yes
1305	2017-01-23	10am		2	medical	after	yes
1306	2017-01-23	2pm		2	nursing	before	yes
1307	2017-01-23	3pm		2	medical	before	yes
1308	2017-01-23	3pm		2	nursing	after	yes
1309	2017-01-24	11am		2	nursing	after	yes
1310	2017-01-24	11am		2	medical	before	yes
1311	2017-01-24	12pm		2	other	before	yes
1312	2017-01-24	2pm		2	other	before	yes
1313	2017-01-24	2pm		2	nursing	after	yes
1314	2017-01-25	9am		2	medical	before	yes
1315	2017-01-25	11am		2	other	after	yes
1316	2017-01-25	3pm		2	nursing	after	yes
1317	2017-01-25	4pm		2	other	before	yes
1318	2017-01-26	7:15am		2	other	before	yes
1319	2017-01-26	10am		2	other	before	yes
1320	2017-01-26	11am		2	nursing	before	yes
1321	2017-01-26	3pm		2	nursing	before	yes
1322	2017-01-27	9am		2	nursing	after	yes
1323	2017-01-27	9am		2	other	after	yes
1324	2017-01-27	12pm		2	other	before	yes
1325	2017-01-27	1pm		2	medical	before	yes
1326	2017-01-16	07:00:00		4		before	yes
1327	2017-01-16	07:00:00		4		after	yes
1328	2017-01-16	10:00:00		4		before	yes
1329	2017-01-16	10:00:00		4		after	yes
1330	2017-01-16	14:00:00		4		before	yes
1331	2017-01-17	07:00:00		4		before	yes
1332	2017-01-17	07:00:00		4		after	yes
1333	2017-01-17	10:30:00		4		before	yes
1334	2017-01-17	10:30:00		4		after	yes
1335	2017-01-17	11:30:00		4		after	yes
1336	2017-01-18	06:30:00		4		before	yes
1337	2017-01-18	06:30:00		4		after	yes
1338	2017-01-18	08:30:00		4		before	yes
1339	2017-01-18	08:30:00		4		after	yes
1340	2017-01-18	11:00:00		4		before	yes
1341	2017-01-18	11:00:00		4		after	yes
1342	2017-01-18	14:00:00		4		before	yes
1343	2017-01-18	14:00:00		4		after	yes
1344	2017-01-18	20:00:00		4		before	yes
1345	2017-01-19	07:30:00		4		before	yes
1346	2017-01-19	07:30:00		4		after	yes
1347	2017-01-19	13:00:00		4		before	yes
1348	2017-01-19	13:00:00		4		after	yes
1349	2017-01-19	15:00:00		4		after	yes
1350	2017-01-20	07:00:00		4		before	yes
1351	2017-01-20	07:00:00		4		after	yes
1352	2017-01-20	07:00:00		4		before	yes
1353	2017-01-20	07:00:00		4		after	yes
1354	2017-01-20	08:00:00		4		before	yes
1355	2017-01-20	10:00:00		4		before	yes
1356	2017-01-20	10:00:00		4		after	yes
1357	2017-01-20	13:00:00		4		before	yes
1358	2017-01-20	13:00:00		4		after	yes
1359	2017-01-21	14:00:00		4		after	yes
1360	2017-01-21	15:00:00		4		after	yes
1361	2017-01-21	16:00:00		4		before	yes
1362	2017-01-21	16:00:00		4		after	yes
1363	2017-01-21	19:00:00		4		before	yes
1364	2017-01-21	21:00:00		4		before	yes
1365	2017-01-21	21:00:00		4		after	yes
1366	2017-01-21	23:00:00		4		after	yes
1367	2017-01-23	07:00:00		4		before	yes
1368	2017-01-23	07:00:00		4		after	yes
1369	2017-01-23	10:00:00		4		before	yes
1370	2017-01-23	10:00:00		4		after	yes
1371	2017-01-23	14:00:00		4		before	yes
1372	2017-01-23	14:00:00		4		after	yes
1373	2017-01-24	07:00:00		4		before	yes
1374	2017-01-24	07:00:00		4		after	yes
1375	2017-01-24	10:30:00		4		before	yes
1376	2017-01-24	10:30:00		4		after	yes
1377	2017-01-24	11:30:00		4		after	yes
1378	2017-01-25	06:30:00		4		before	yes
1379	2017-01-25	06:30:00		4		after	yes
1380	2017-01-25	08:30:00		4		before	yes
1381	2017-01-25	08:30:00		4		after	yes
1382	2017-01-25	11:00:00		4		before	yes
1383	2017-01-25	11:00:00		4		after	yes
1384	2017-01-25	14:00:00		4		after	yes
1385	2017-01-25	15:00:00		4		before	yes
1386	2017-01-26	07:30:00		4	medical	before	no	Did not wash his hands nor put on gloves on touching a baby’s foley catheter container who is on contact isolation
1387	2017-01-26	07:30:00		4	medical	after	no	Did not wash his hands nor put on gloves on touching a baby’s foley catheter container who is on contact isolation
1388	2017-01-26	13:00:00		4		after	yes
1389	2017-01-26	15:00:00		4		before	yes
1390	2017-01-30			1	medical	before	yes
1391	2017-01-30			1	medical	after	yes
1392	2017-01-30			1	medical	before	yes
1393	2017-01-30			1	medical	after	yes
1394	2017-01-31			1	medical	before	yes
1395	2017-01-31			1	medical	after	yes
1396	2017-01-31			1	medical	before	yes
1397	2017-01-31			1	medical	after	yes
1398	2017-01-31			1	medical	before	yes
1399	2017-01-31			1	medical	after	yes
1400	2017-01-30			5	medical	before	yes
1401	2017-01-30			5	medical	before	yes
1402	2017-01-30			5	medical	before	yes
1403	2017-01-30			5	nursing	before	yes
1404	2017-01-30			5	nursing	before	yes
1405	2017-01-30			5	medical	before	yes
1406	2017-01-31			5	medical	before	yes
1407	2017-01-31			5	nursing	before	yes
1408	2017-01-31			5	nursing	before	yes
1409	2017-01-31			5	other	after	yes
1410	2017-01-31			5	nursing	after	yes
1411	2017-01-01			1	nursing	before	yes
1412	2017-01-01			1	nursing	before	yes
1413	2017-01-01			1	nursing	before	yes
1414	2017-01-01			1	nursing	before	yes
1415	2017-01-01			1	nursing	before	yes
1416	2017-01-01			1	nursing	before	yes
1417	2017-01-01			1	nursing	before	yes
1418	2017-01-01			1	nursing	before	yes
1419	2017-01-01			1	nursing	before	yes
1420	2017-01-01			1	nursing	before	yes
1421	2017-01-01			1	nursing	before	yes
1422	2017-01-01			1	nursing	before	yes
1423	2017-01-01			1	medical	before	yes
1424	2017-01-01			1	medical	before	yes
1425	2017-01-01			1	medical	before	yes
1426	2017-01-01			1	medical	after	yes
1427	2017-01-01			1	medical	after	yes
1428	2017-01-01			1	medical	after	yes
1429	2017-01-01			1	medical	after	yes
1430	2017-01-01			1	medical	after	yes
1431	2017-01-30			4	medical	before	yes
1432	2017-01-30			4	medical	after	yes
1433	2017-01-30			4	nursing	before	yes
1434	2017-01-30			4	nursing	after	yes
1435	2017-01-30			4	nursing	before	yes
1436	2017-01-30			4	nursing	after	yes
1437	2017-01-30			4	nursing	before	yes
1438	2017-01-30			4	nursing	after	yes
1439	2017-01-31			4	medical	before	yes
1440	2017-01-31			4	medical	after	yes
1441	2017-01-31			4	nursing	before	yes
1442	2017-01-31			4	nursing	after	yes
1443	2017-01-31			4	nursing	before	yes
1444	2017-01-31			4	nursing	after	yes
1445	2017-01-30			3	nursing	before	yes
1446	2017-01-30			3	nursing	after	yes
1447	2017-01-30			3	medical	before	yes
1448	2017-01-30			3	medical	after	yes
1449	2017-01-30			3	other	before	yes
1450	2017-01-30			3	other	after	yes
1451	2017-01-30			3	nursing	before	yes
1452	2017-01-30			3	nursing	after	yes
1453	2017-01-30			3	nursing	before	yes
1454	2017-01-30			3	nursing	after	yes
1455	2017-01-30			3	other	before	yes
1456	2017-01-30			3	other	after	yes
1457	2017-01-30			3	medical	before	yes
1458	2017-01-30			3	medical	after	yes
1459	2017-01-31			3	medical	before	yes
1460	2017-01-31			3	medical	after	yes
1461	2017-01-31			3	medical	before	yes
1462	2017-01-31			3	medical	after	yes
1463	2017-01-31			3	nursing	before	yes
1464	2017-01-31			3	nursing	after	yes
1465	2017-01-31			3	nursing	before	yes
1466	2017-01-31			3	nursing	after	yes
1467	2017-01-31			3	other	before	yes
1468	2017-01-31			3	other	after	yes
1469	2017-01-23			5	medical	before	yes
1470	2017-01-23			5	medical	after	yes
1471	2017-01-23			5	nursing	before	yes
1472	2017-01-23			5	nursing	before	yes
1473	2017-01-23			5	medical	after	yes
1474	2017-01-23			5	medical	before	yes
1475	2017-01-23			5	medical	after	yes
1476	2017-01-24			5	nursing	after	yes
1477	2017-01-24			5	nursing	before	yes
1478	2017-01-24			5	nursing	before	yes
1479	2017-01-24			5	nursing	after	yes
1480	2017-01-24			5	nursing	before	yes
1481	2017-01-24			5	nursing	after	yes
1482	2017-01-25			5	medical	before	yes
1483	2017-01-25			5	medical	after	yes
1484	2017-01-25			5	medical	before	yes
1485	2017-01-25			5	medical	after	yes
1486	2017-01-25			5	nursing	after	yes
1487	2017-01-26			5	medical	before	yes
1488	2017-01-26			5	medical	before	yes
1489	2017-01-26			5	medical	after	yes
1490	2017-01-26			5	nursing	before	yes
1491	2017-01-26			5	medical	before	yes
1492	2017-01-26			5	medical	after	yes
1493	2017-01-26			5	medical	before	yes
1494	2017-01-27			5	nursing	before	yes
1495	2017-01-28			5	nursing	after	yes
1496	2017-01-28			5	nursing	after	yes
1497	2017-01-28			5	nursing	before	yes
1498	2017-01-28			5	medical	before	yes
1499	2017-01-18			3	nursing	after	no
1500	2017-01-18			3	nursing	before	yes
1501	2017-01-18			3	nursing	before	yes
1502	2017-01-18			3	medical	after	no	no HH after examining baby
1503	2017-01-18			3	nursing	before	yes
1504	2017-01-19			3	nursing	after	yes
1505	2017-01-19			3	other	before	yes
1506	2017-01-19			3	nursing	after	yes
1507	2017-01-19			3	nursing	after	yes
1508	2017-01-19			3	nursing	after	yes
1509	2017-01-20			3	medical	before	yes
1510	2017-01-20			3	nursing	before	yes
1511	2017-01-20			3	nursing	after	yes
1512	2017-01-20			3	nursing	before	yes
1513	2017-01-23			3	other	after	yes
1514	2017-01-23			3	nursing	before	yes
1515	2017-01-23			3	medical	before	yes
1516	2017-01-23			3	medical	before	yes
1517	2017-01-24			3	nursing	after	yes
1518	2017-01-24			3	other	before	yes
1519	2017-01-24			3	medical	after	yes
1520	2017-01-24			3	nursing	before	yes
1521	2017-01-26			3	nursing	after	yes
1522	2017-01-26			3	nursing	after	yes
1523	2017-02-01	9:30am	AM	2	medical	before	yes
1524	2017-02-01	9:30am	AM	2	medical	after	yes
1525	2017-02-02	11am	AM	2	other	before	no
1526	2017-02-02	11am	AM	2	other	after	no
1527	2017-02-02	12pm	AM	2	medical	before	yes
1528	2017-02-02	12pm	AM	2	medical	after	yes
1529	2017-02-02	1pm	AM	2	medical	before	yes
1530	2017-02-02	1pm	AM	2	medical	after	yes
1531	2017-02-02	2pm	AM	2	medical	before	yes
1532	2017-02-02	2pm	AM	2	medical	after	yes
1533	2017-02-03	12pm	AM	2	other	before	no
1534	2017-02-03	12pm	AM	2	other	after	no
1535	2017-02-03	2pm	AM	2	medical	before	yes
1536	2017-02-03	2pm	AM	2	medical	after	yes
1537	2017-02-01	10 AM	AM	4	medical	before	yes
1538	2017-02-01	10 AM	AM	4	medical	after	yes
1539	2017-02-01	10 AM	AM	4	nursing	before	yes
1540	2017-02-01	10 AM	AM	4	nursing	after	yes
1541	2017-02-02	9:30AM	AM	4	medical	before	yes
1542	2017-02-02	9:30AM	AM	4	medical	after	yes
1543	2017-02-02	9:30 AM	AM	4	nursing	before	yes
1544	2017-02-02	9:30 AM	AM	4	nursing	after	yes
1545	2017-02-02	10 AM	AM	4	nursing	before	yes
1546	2017-02-02	10 AM	AM	4	nursing	after	yes
1547	2017-02-01			1	medical	before	yes
1548	2017-02-01			1	medical	after	yes
1549	2017-02-01			1	nursing	before	yes
1550	2017-02-01			1	nursing	after	yes
1551	2017-02-01			1	medical	before	yes
1552	2017-02-01			1	medical	after	yes
1553	2017-02-01			1	nursing	before	yes
1554	2017-02-01			1	nursing	after	yes
1555	2017-02-02			1	nursing	before	yes
1556	2017-02-02			1	nursing	after	yes
1557	2017-02-02			1	nursing	before	yes
1558	2017-02-02			1	nursing	after	yes
1559	2017-02-02			1	nursing	before	yes
1560	2017-02-02			1	nursing	after	yes
1561	2017-02-02			1	medical	before	yes
1562	2017-02-02			1	medical	after	yes
1563	2017-02-03			1	nursing	before	yes
1564	2017-02-03			1	nursing	after	yes
1565	2017-02-03			1	nursing	before	yes
1566	2017-02-03			1	nursing	after	yes
1567	2017-02-03			1	nursing	before	yes
1568	2017-02-03			1	nursing	after	yes
1569	2017-02-01	8.45 AM		3	nursing	before	yes
1570	2017-02-01	8.45 AM		3	nursing	after	yes
1571	2017-02-01	9.30 AM		3	medical	before	yes
1572	2017-02-01	9.30 AM		3	medical	after	yes
1573	2017-02-01	9.30 AM		3	nursing	before	yes
1574	2017-02-01	9.30 AM		3	nursing	after	yes
1575	2017-02-01	10.00 AM		3	other	before	yes
1576	2017-02-01	10.00 AM		3	other	after	yes
1577	2017-02-02	8.45 AM		3	medical	before	yes
1578	2017-02-02	8.45 AM		3	medical	after	yes
1579	2017-02-02	9.00 AM		3	nursing	before	yes
1580	2017-02-02	9.00 AM		3	nursing	after	yes
1581	2017-02-02	9.30 AM		3	medical	before	yes
1582	2017-02-02	9.30 AM		3	medical	after	yes
1583	2017-02-02	10.00 AM		3	nursing	before	yes
1584	2017-02-02	10.00 AM		3	nursing	after	yes
1585	2017-02-03	8.30 AM		3	nursing	before	yes
1586	2017-02-03	8.30 AM		3	nursing	after	yes
1587	2017-02-03	9.00 AM		3	medical	before	yes
1588	2017-02-03	9.00 AM		3	medical	after	yes
1589	2017-02-03	9.30 AM		3	other	before	yes
1590	2017-02-03	9.30 AM		3	other	after	yes
1591	2017-02-03	10.15 AM		3	nursing	before	yes
1592	2017-02-03	10.15 AM		3	nursing	after	yes
1593	2017-02-03	10.30 AM		3	medical	before	yes
1594	2017-02-03	10.30 AM		3	medical	after	yes
1595	2017-02-01	8 AM		5	other	after	yes
1596	2017-02-01	8 AM		5	medical	before	yes
1597	2017-02-01	1 PM		5	medical	before	yes
1598	2017-02-01	1 PM		5	medical	after	yes
1599	2017-02-01	10 AM		5	other	after	yes
1600	2017-02-01	2 PM		5	nursing	before	yes
1601	2017-02-01	10 AM		5	other	after	yes
1602	2017-02-01	10 AM		5	other	before	yes
1603	2017-02-02	11 AM		5	medical	before	no	Didn’t wash hands before entering the patient’s room
1604	2017-02-02	11 AM		5	medical	before	yes
1605	2017-02-02	11 AM		5	medical	before	no	Didn’t wash hands before entering the patient’s room
1606	2017-02-03	10 AM		5	other	before	no
1607	2017-02-03	10 AM		5	other	after	no
1608	2017-02-03	10 AM		5	other	after	yes
1609	2017-02-03	10 AM		5	other	after	yes
1610	2017-02-05	07:30:00		2	nursing	before	yes
1611	2017-02-05	10:00:00		2	medical	before	yes
1612	2017-02-05	12:00:00		2	nursing	after	yes
1613	2017-02-05	15:00:00		2	other	before	yes
1614	2017-02-05	17:00:00		2	medical	after	yes
1615	2017-02-06	10:00:00		2	medical	before	yes
1616	2017-02-06	12:30:00		2	nursing	after	yes
1617	2017-02-06	14:00:00		2	nursing	after	yes
1618	2017-02-06	17:00:00		2	medical	before	yes
1619	2017-02-07	10:30:00		2	medical	before	yes
1620	2017-02-07	12:00:00		2	nursing	before	yes
1621	2017-02-07	14:30:00		2	other	after	yes
1622	2017-02-07	16:00:00		2	medical	before	yes
1623	2017-02-07	17:30:00		2	other	before	yes
1624	2017-02-08	07:30:00		2	nursing	after	yes
1625	2017-02-08	10:00:00		2	medical	before	no	Did not wash hands before entering patient’s room
1626	2017-02-08	10:00:00		2	medical	before	no	Did not wash hands before entering patient’s room
1627	2017-02-08	15:00:00		2	nursing	before	yes
1628	2017-02-08	17:30:00		2	medical	after	yes
1629	2017-02-08	20:30:00		2	nursing	after	yes
1630	2017-02-10	07:45:00		2	nursing	before	yes
1631	2017-02-10	10:00:00		2	medical	after	yes
1632	2017-02-10	11:30:00		2	medical	after	yes
1633	2017-02-10	15:30:00		2	other	before	yes
1634	2017-02-10	17:00:00		2	nursing	before	yes
1635	2017-02-02	11am		1	nursing	before	yes
1636	2017-02-02	11am		1	nursing	after	yes
1637	2017-02-02	1pm		1	medical	before	yes
1638	2017-02-02	1pm		1	medical	after	yes
1639	2017-02-02	3pm		1	nursing	before	yes
1640	2017-02-02	3pm		1	nursing	after	yes
1641	2017-02-03	8am		1	nursing	before	yes
1642	2017-02-03	8am		1	nursing	after	yes
1643	2017-02-03	10am		1	medical	before	yes
1644	2017-02-03	10am		1	medical	after	yes
1645	2017-02-03	1pm		1	medical	before	yes
1646	2017-02-03	1pm		1	medical	after	yes
1647	2017-02-03	3pm		1	medical	before	yes
1648	2017-02-03	3pm		1	medical	after	yes
1649	2017-02-04	9am		1	nursing	before	yes
1650	2017-02-04	9am		1	nursing	after	yes
1651	2017-02-04	11am		1	medical	before	yes
1652	2017-02-04	11am		1	medical	after	yes
1653	2017-02-04	1pm		1	medical	before	yes
1654	2017-02-04	1pm		1	medical	after	yes
1655	2017-02-04	2pm		1	medical	before	yes
1656	2017-02-04	2pm		1	medical	after	yes
1657	2017-02-04	4pm		1	nursing	before	yes
1658	2017-02-04	4pm		1	nursing	after	yes
1659	2017-02-04	5pm		1	medical	before	yes
1660	2017-02-04	5pm		1	medical	after	yes
1661	2017-02-04	8pm		1	nursing	before	yes
1662	2017-02-04	8pm		1	nursing	after	yes
1663	2017-02-04	10pm		1	nursing	before	yes
1664	2017-02-04	10pm		1	nursing	after	yes
1665	2017-02-06	7am		1	nursing	before	yes
1666	2017-02-06	7am		1	nursing	after	yes
1667	2017-02-06	10am		1	nursing	before	yes
1668	2017-02-06	10am		1	nursing	after	yes
1669	2017-02-06	12pm		1	nursing	before	yes
1670	2017-02-06	12pm		1	nursing	after	yes
1671	2017-02-07	8am		1	medical	before	yes
1672	2017-02-07	8am		1	medical	after	yes
1673	2017-02-07	11pm		1	nursing	before	yes
1674	2017-02-07	11pm		1	nursing	after	yes
1675	2017-02-08	9am		1	medical	before	yes
1676	2017-02-08	9am		1	medical	after	yes
1677	2017-02-08	11am		1	medical	before	yes
1678	2017-02-08	11am		1	medical	after	yes
1679	2017-02-09	1pm		1	nursing	before	yes
1680	2017-02-09	1pm		1	nursing	after	yes
1681	2017-02-10	9am		1	medical	before	yes
1682	2017-02-10	9am		1	medical	after	yes
1683	2017-02-10	4pm		1	nursing	before	yes
1684	2017-02-10	4pm		1	nursing	after	yes
1685	2017-02-06	9.00 am		3	nursing	before	yes
1686	2017-02-06	9.30 am		3	nursing	before	yes
1687	2017-02-06	11.15 am		3	medical	before	yes
1688	2017-02-06	11.50 am		3	nursing	after	yes
1689	2017-02-07	09:00:00		3	nursing	after	no	Inappropriate hand hygiene after touching baby
1690	2017-02-07	9.20 am		3	nursing	before	yes
1691	2017-02-07	9.40 am		3	medical	before	yes
1692	2017-02-07	9.50 am		3	medical	before	yes
1693	2017-02-07	10.30 am		3	medical	before	yes
1694	2017-02-07	11.30 am		3	nursing	after	yes
1695	2017-02-07	12:00:00		3	medical	before	yes
1696	2017-02-08	9.10 am		3	nursing	before	yes
1697	2017-02-08	9.30 am		3	medical	before	yes
1698	2017-02-08	10.20 am		3	medical	before	yes
1699	2017-02-08	11:00:00		3	medical	after	yes
1700	2017-02-08	11.15 am		3	nursing	before	yes
1701	2017-02-08	11.45 am		3	medical	before	yes
1702	2017-02-10	9.20 am		3	medical	before	yes
1703	2017-02-10	10:00:00		3	nursing	before	yes
1704	2017-02-10	10.40am		3	nursing	after	yes
1705	2017-02-10	11.10 am		3	nursing	before	yes
1706	2017-02-10	11.40am		3	medical	after	yes
1707	2017-02-10	00:00:00		3	medical	after	yes
1708	2017-02-10	12.15 pm		3	nursing	before	yes
1709	2017-02-06	10am		5	nursing	before	yes
1710	2017-02-06	10am		5	nursing	after	yes
1711	2017-02-06	10am		5	nursing	before	yes
1712	2017-02-06	10am		5	nursing	after	yes
1713	2017-02-06	10.20am		5	medical	before	yes
1714	2017-02-06	10.20am		5	medical	after	yes
1715	2017-02-06	5pm		5	nursing	before	yes
1716	2017-02-06	5pm		5	nursing	after	yes
1717	2017-02-07	7.30am		5	medical	before	yes
1718	2017-02-07	7.30am		5	medical	after	yes
1719	2017-02-07	10am		5	other	before	yes
1720	2017-02-07	10am		5	other	after	yes
1721	2017-02-07	10.30am		5	other	before	yes
1722	2017-02-07	10.30am		5	other	after	yes
1723	2017-02-07	4pm		5	other	before	yes
1724	2017-02-07	4pm		5	other	after	yes
1725	2017-02-07	4.30pm		5	nursing	before	yes
1726	2017-02-07	4.30pm		5	nursing	after	yes
1727	2017-02-07	4.50pm		5	medical	before	yes
1728	2017-02-07	4.50pm		5	medical	after	yes
1729	2017-02-07	4.50pm		5	medical	before	yes
1730	2017-02-07	4.50pm		5	medical	after	yes
1731	2017-02-07	4.50pm		5	nursing	before	yes
1732	2017-02-07	4.50pm		5	nursing	after	yes
1733	2017-02-08	6.50am		5	nursing	before	yes
1734	2017-02-08	6.50am		5	nursing	after	yes
1735	2017-02-08	7am		5	other	before	yes
1736	2017-02-08	7am		5	other	after	yes
1737	2017-02-08	9am		5	other	before	yes
1738	2017-02-08	9am		5	other	after	yes
1739	2017-02-08	9.10am		5	other	before	yes
1740	2017-02-08	9.10am		5	other	after	yes
1741	2017-02-08	3pm		5	other	before	yes
1742	2017-02-08	3pm		5	other	after	yes
1743	2017-02-08	4pm		5	medical	before	yes
1744	2017-02-08	4pm		5	medical	after	yes
1745	2017-02-08	9pm		5	medical	before	yes
1746	2017-02-08	9pm		5	medical	after	yes
1747	2017-02-08	9.10pm		5	other	before	yes
1748	2017-02-08	9.10pm		5	other	after	yes
1749	2017-02-08	11 pm		5	medical	before	yes
1750	2017-02-08	11 pm		5	medical	after	yes
1751	2017-02-08	11.15pm		5	medical	before	yes
1752	2017-02-08	11.15pm		5	medical	after	yes
1753	2017-02-11	10pm		5	medical	before	yes
1754	2017-02-11	10pm		5	medical	after	yes
1755	2017-02-11	10.20pm		5	nursing	before	yes
1756	2017-02-11	10.20pm		5	nursing	after	yes
1757	2017-02-11	11.30pm		5	nursing	before	yes
1758	2017-02-11	11.30pm		5	nursing	after	yes
1759	2017-02-13	9:00am		2	medical	before	no
1760	2017-02-13	9:00am		2	medical	after	no
1761	2017-02-13	9:00am		2	medical	before	no
1762	2017-02-13	9:00am		2	medical	after	yes
1763	2017-02-14	9 am		2	medical	before	yes
1764	2017-02-14	9 am		2	medical	after	yes
1765	2017-02-15	9 am		2	medical	before	yes
1766	2017-02-15	9 am		2	medical	after	yes
1767	2017-02-15	9 am		2	medical	before	yes
1768	2017-02-15	9 am		2	medical	after	yes
1769	2017-02-16	10 pm		2	medical	before	yes
1770	2017-02-16	10 pm		2	medical	after	yes
1771	2017-02-13	8:45am		4	medical	before	yes
1772	2017-02-13	9:15am		4	nursing	before	yes
1773	2017-02-13	9:15am		4	nursing	after	yes
1774	2017-02-13	9:30 am		4	other	before	yes
1775	2017-02-13	10 am		4	medical	after	yes
1776	2017-02-13	11 am		4	medical	before	yes
1777	2017-02-13	1 am		4	medical	before	yes
1778	2017-02-14	10 am		4	nursing	before	yes
1779	2017-02-14	10 am		4	nursing	after	yes
1780	2017-02-14	10:30 am		4	other	before	yes
1781	2017-02-14	10:30 am		4	other	after	yes
1782	2017-02-14	11 am		4	nursing	before	yes
1783	2017-02-14	11 am		4	nursing	after	yes
1784	2017-02-14	11:15 am		4	medical	before	yes
1785	2017-02-14	11:30		4	other	before	yes
1786	2017-02-14	11:30		4	other	after	yes
1787	2017-02-14	12:00pm		4	nursing	before	yes
1788	2017-02-15	9:30am		4	medical	before	yes
1789	2017-02-15	9:30 am		4	nursing	before	yes
1790	2017-02-15	10:00 am		4	nursing	after	yes
1791	2017-02-15	11:00		4	other	after	yes
1792	2017-02-15	11:00		4	nursing	before	yes
1793	2017-02-15	11:00		4	other	before	yes
1794	2017-02-16	10:00am		4	medical	before	yes
1795	2017-02-16	10:00am		4	other	after	yes
1796	2017-02-16	11:00am		4	medical	before	yes
1797	2017-02-17	9:30am		4	other	before	yes
1798	2017-02-17	9:30am		4	nursing	before	yes
1799	2017-02-17	10:00 am		4	other	before	yes
1800	2017-02-17	10:00am		4	medical	after	yes
1801	2017-02-13	11am		1	nursing	before	yes
1802	2017-02-13	11am		1	medical	before	yes
1803	2017-02-13	11am		1	medical	after	yes
1804	2017-02-13	1pm		1	nursing	before	yes
1805	2017-02-14	1pm		1	nursing	before	yes
1806	2017-02-14	2pm		1	medical	after	yes
1807	2017-02-14	2pm		1	other	before	yes
1808	2017-02-14	2pm		1	other	after	yes
1809	2017-02-14	3pm		1	nursing	before	yes
1810	2017-02-14	3pm		1	medical	before	yes
1811	2017-02-14	3pm		1	medical	after	yes
1812	2017-02-14	4pm		1	nursing	after	yes
1813	2017-02-15	9am		1	nursing	after	yes
1814	2017-02-15	10am		1	other	after	yes
1815	2017-02-15	10am		1	medical	before	yes
1816	2017-02-15	11am		1	other	before	yes
1817	2017-02-15	11am		1	nursing	before	yes
1818	2017-02-15	11am		1	nursing	after	yes
1819	2017-02-16	1pm		1	medical	after	yes
1820	2017-02-16	1pm		1	other	before	yes
1821	2017-02-16	1pm		1	medical	before	yes
1822	2017-02-16	2pm		1	medical	before	yes
1823	2017-02-16	2pm		1	medical	after	yes
1824	2017-02-16	4pm		1	other	after	yes
1825	2017-02-17	9am		1	nursing	before	yes
1826	2017-02-17	9am		1	nursing	after	yes
1827	2017-02-17	9am		1	medical	after	yes
1828	2017-02-17	10am		1	other	before	yes
1829	2017-02-17	10am		1	medical	after	yes
1830	2017-02-17	11am		1	medical	before	yes
1831	2017-02-17	11am		1	other	before	yes
1832	2017-02-13	08:50:00		3	nursing	before	yes
1833	2017-02-13	09:30:00		3	nursing	before	yes
1834	2017-02-13	09:46:00		3	nursing	after	yes
1835	2017-02-13	10:32:00		3	medical	before	yes
1836	2017-02-13	10:48:00		3	nursing	after	yes
1837	2017-02-13	11:30 am		3	nursing	before	yes
1838	2017-02-13	13:30:00		3	medical	before	yes
1839	2017-02-14	09:05:00		3	other	after	yes
1840	2017-02-14	09:31:00		3	nursing	after	yes
1841	2017-02-14	09:32:00		3	medical	before	yes
1842	2017-02-14	09:45:00		3	medical	after	yes
1843	2017-02-15	09:45:00		3	other	after	yes
1844	2017-02-15	09:50:00		3	medical	after	yes
1845	2017-02-15	14:30:00		3	medical	after	yes
1846	2017-02-15	14:35:00		3	nursing	before	yes
1847	2017-02-15	15:00:00		3	other	before	yes
1848	2017-02-15	15:05:00		3	nursing	before	yes
1849	2017-02-15	15:15:00		3	nursing	after	yes
1850	2017-02-16	09:15:00		3	other	after	yes
1851	2017-02-16	09:20:00		3	medical	after	yes
1852	2017-02-16	09:21:00		3	medical	before	yes
1853	2017-02-16	09:22:00		3	medical	before	yes
1854	2017-02-16	09:50:00		3	other	before	yes
1855	2017-02-17	09:05:00		3	nursing	before	yes
1856	2017-02-17	09:10:00		3	medical	before	yes
1857	2017-02-17	09:35:00		3	medical	after	yes
1858	2017-02-17	11:00:00		3	other	before	yes
1859	2017-02-17	11:20:00		3	other	after	yes
1860	2017-02-13	10:20:00		5	medical	before	yes
1861	2017-02-13	10:20:00		5	medical	after	yes
1862	2017-02-13	10:25:00		5	medical	before	yes
1863	2017-02-13	10:25:00		5	medical	after	yes
1864	2017-02-13	11:30:00		5	nursing	before	yes
1865	2017-02-13	11:30:00		5	nursing	after	yes
1866	2017-02-14	09:40:00		5	medical	before	yes
1867	2017-02-14	09:40:00		5	medical	after	yes
1868	2017-02-14	09:50:00		5	medical	before	yes
1869	2017-02-14	09:50:00		5	medical	after	yes
1870	2017-02-14	09:55:00		5	medical	before	yes
1871	2017-02-14	09:55:00		5	medical	after	yes
1872	2017-02-14	10:20:00		5	nursing	before	yes
1873	2017-02-14	10:20:00		5	nursing	after	yes
1874	2017-02-14	12:00:00		5	other	before	yes
1875	2017-02-14	12:00:00		5	other	after	yes
1876	2017-02-15	10:00:00		5	medical	before	yes
1877	2017-02-15	10:00:00		5	medical	after	yes
1878	2017-02-15	10:00:00		5	medical	before	yes
1879	2017-02-15	10:00:00		5	medical	after	yes
1880	2017-02-15	10:00:00		5	nursing	before	yes
1881	2017-02-15	10:00:00		5	nursing	after	yes
1882	2017-02-15	11:00:00		5	nursing	before	yes
1883	2017-02-15	11:00:00		5	nursing	after	yes
1884	2017-02-15	12:00:00		5	other	before	yes
1885	2017-02-15	12:00:00		5	other	after	yes
1886	2017-02-16	09:30:00		5	medical	before	yes
1887	2017-02-16	09:30:00		5	medical	after	yes
1888	2017-02-16	09:30:00		5	medical	before	yes
1889	2017-02-16	09:30:00		5	medical	after	yes
1890	2017-02-16	09:30:00		5	medical	before	yes
1891	2017-02-16	09:30:00		5	medical	after	yes
1892	2017-02-16	10:30:00		5	nursing	before	yes
1893	2017-02-16	10:30:00		5	nursing	after	yes
1894	2017-02-16	12:00:00		5	nursing	before	yes
1895	2017-02-16	12:00:00		5	nursing	after	yes
1896	2017-02-16	12:00:00		5	other	before	yes
1897	2017-02-16	12:00:00		5	other	after	yes
1898	2017-02-17	11:00:00		5	medical	before	yes
1899	2017-02-17	11:00:00		5	medical	after	yes
1900	2017-02-17	11:00:00		5	medical	before	yes
1901	2017-02-17	11:00:00		5	medical	after	yes
1902	2017-02-17	11:30:00		5	medical	before	yes
1903	2017-02-17	11:30:00		5	medical	after	yes
1904	2017-02-17	12:00:00		5	nursing	before	yes
1905	2017-02-17	12:00:00		5	nursing	after	yes
1906	2017-02-17	01:00:00		5	other	before	yes
1907	2017-02-17	01:00:00		5	other	after	yes
1908	2017-02-17	01:00:00		5	other	before	yes
1909	2017-02-17	01:00:00		5	other	after	yes
1910	2017-02-20	7am		2	nursing	before	yes
1911	2017-02-20	7am		2	other	before	yes
1912	2017-02-20	9am		2	medical	before	yes
1913	2017-02-20	3pm		2	medical	after	yes
1914	2017-02-21	7am		2	nursing	before	yes
1915	2017-02-21	9am		2	medical	before	yes
1916	2017-02-21	Noon		2	medical	after	yes
1917	2017-02-21	3pm		2	medical	after	yes
1918	2017-02-22	7am		2	nursing	before	yes
1919	2017-02-22	9am		2	medical	before	yes
1920	2017-02-22	Noon		2	medical	after	yes
1921	2017-02-22	3pm		2	other	after	yes
1922	2017-02-23	7am		2	nursing	after	yes
1923	2017-02-23	7am		2	other	after	yes
1924	2017-02-23	9am		2	medical	before	yes
1925	2017-02-23	3 pm		2	medical	before	yes
1926	2017-02-24	7am		2	nursing	after	yes
1927	2017-02-24	9am		2	medical	after	yes
1928	2017-02-24	Noon		2	medical	before	yes
1929	2017-02-24	3pm		2	medical	before	yes
1930	2017-02-26	7 am		2	nursing	after	yes
1931	2017-02-26	9am		2	medical	after	yes
1932	2017-02-26	Noon		2	medical	before	yes
1933	2017-02-26	3pm		2	medical	before	yes
1934	2017-02-20			3	nursing	before	yes
1935	2017-02-20			3	nursing	before	yes
1936	2017-02-20			3	medical	after	yes
1937	2017-02-20			3	medical	after	yes
1938	2017-02-21			3	nursing	before	yes
1939	2017-02-21			3	medical	after	yes
1940	2017-02-21			3	medical	before	yes
1941	2017-02-21			3	other	before	yes
1942	2017-02-21			3	nursing	before	yes
1943	2017-02-21			3	medical	before	yes
1944	2017-02-22			3	nursing	after	yes
1945	2017-02-22			3	nursing	after	yes
1946	2017-02-22			3	other	before	yes
1947	2017-02-22			3	nursing	before	yes
1948	2017-02-22			3	medical	before	yes
1949	2017-02-22			3	medical	after	yes
1950	2017-02-23			3	other	before	no
1951	2017-02-27			5	nursing	before	yes
1952	2017-02-27			5	nursing	after	yes
1953	2017-02-27			5	medical	before	yes
1954	2017-02-27			5	medical	after	yes
1955	2017-02-27			5	nursing	before	yes
1956	2017-02-27			5	nursing	after	yes
1957	2017-02-27			5	medical	before	yes
1958	2017-02-27			5	medical	after	yes
1959	2017-02-27			5	other	before	yes
1960	2017-02-27			5	other	after	yes
1961	2017-02-27			5	other	before	yes
1962	2017-02-27			5	other	after	yes
1963	2017-02-27			5	nursing	before	yes
1964	2017-02-27			5	nursing	after	yes
1965	2017-02-27			5	nursing	before	yes
1966	2017-02-27			5	nursing	after	yes
1967	2017-02-27			5	nursing	before	yes
1968	2017-02-27			5	nursing	after	yes
1969	2017-02-26			5	medical	before	yes
1970	2017-02-26			5	medical	after	yes
1971	2017-02-26			5	medical	before	yes
1972	2017-02-26			5	medical	after	yes
1973	2017-02-26			5	medical	before	yes
1974	2017-02-26			5	medical	after	yes
1975	2017-02-26			5	medical	before	yes
1976	2017-02-26			5	medical	after	yes
1977	2017-02-26			5	medical	before	yes
1978	2017-02-26			5	medical	after	yes
1979	2017-02-24			5	other	before	yes
1980	2017-02-24			5	other	after	yes
1981	2017-02-24			5	other	before	yes
1982	2017-02-24			5	other	after	yes
1983	2017-02-24			5	nursing	before	yes
1984	2017-02-24			5	nursing	after	yes
1985	2017-02-24			5	nursing	before	yes
1986	2017-02-24			5	nursing	after	yes
1987	2017-02-23			5	nursing	before	yes
1988	2017-02-23			5	nursing	after	yes
1989	2017-02-23			5	medical	before	yes
1990	2017-02-23			5	medical	after	yes
1991	2017-02-23			5	nursing	before	yes
1992	2017-02-23			5	nursing	after	yes
1993	2017-02-23			5	medical	before	yes
1994	2017-02-23			5	medical	after	yes
1995	2017-02-23			5	medical	before	yes
1996	2017-02-23			5	medical	after	yes
1997	2017-02-23			5	other	before	yes
1998	2017-02-23			5	other	after	yes
1999	2017-02-23			5	other	before	yes
[truncated: 988 more rows]

## Sheet: Overall Compliance
Months	Total #yes	Total #TA	Total compliance	before #yes	before #TA	before compliance	after #yes	after #TA	after compliance
2016-08-18	165	199	82.91	86	100	86	79	99	79.8
2016-09-18	112	127	88.19	63	73	86.3	49	54	90.74
2016-10-18	285	294	96.94	143	150	95.33	142	144	98.61
2016-11-18	289	313	92.33	168	175	96	121	138	87.68
2016-12-18	213	236	90.25	134	146	91.78	79	90	87.78
2017-01-18	331	353	93.77	184	193	95.34	147	160	91.88
2017-02-18	527	542	97.23	284	294	96.6	243	248	97.98
2017-03-18	285	290	98.28	151	156	96.79	134	134	100
2017-07-18	63	63	100	35	35	100	28	28	100
2017-08-18	44	48	91.67	23	24	95.83	21	24	87.5
2017-09-18	54	56	96.43	32	33	96.97	22	23	95.65
2017-10-18	63	65	96.92	35	37	94.59	28	28	100
2017-11-18	69	76	90.79	42	46	91.3	27	30	90
2017-12-18	43	44	97.73	22	23	95.65	21	21	100
2018-01-18	58	58	100	28	28	100	30	30	100
2018-02-18	65	70	92.86	35	40	87.5	30	30	100
2018-03-18	60	60	100	30	30	100	30	30	100
2018-04-18	53	59	89.83	29	33	87.88	24	26	92.31
2018-05-18	34	34	100	14	14	100	20	20	100

## Sheet: Total Compliance by Staff
Months	medical #yes	medical #TA	medical compliance	nursing #yes	nursing #TA	nursing compliance	other #yes	other #TA	other compliance
2016-11-18	136	141	96.45	111	126	88	38	41	92.68
2016-12-18	91	99	91.92	79	84	94.05	18	28	64.29
2017-01-18	123	137	0.9	104	112	92.86	42	42	100
2017-02-18	235	242	97.11	201	202	99.5	91	98	92.86
2017-03-18	158	162	97.53	101	102	99.02	26	26	100
2017-07-18	25	25	100	32	32	100	6	6	100
2017-08-18	25	27	92.59	14	15	93.33	5	6	83.33
2017-09-18	19	21	90.48	15	15	100
2017-10-18	26	27	96.3	30	31	96.77	7	7	100
2017-11-18	32	35	91	23	27	85.19	5	5	100
2017-12-18	18	19	94.74	20	20	100	5	5	100
2018-01-18	23	23	100	15	15	100	4	4	100
2018-02-18	25	28	89.29	33	35	94.29	7	7	100
2018-03-18	32	32	100	21	21	100	7	7	100
2018-04-18	27	32	84.38	23	24	95.83	3	3	100
2018-05-18	17	17	100	14	14	100	3	3	100
Total	1012	1067	0.95	836	875	0.9554

## Sheet: Before Compliance by Staff
Months	medical before #yes	medical before #TA	medical before compliance	nursing before #yes	nursing before #TA	nursing before compliance	other before #yes	other before #TA	other before compliance
2016-11-18	75	76	98.68	68	73	93.14	23	24	95.83
2016-12-18	55	58	94.83	45	49	91.84	16	21	76.19
2017-01-18	73	78	94	57	61	93.44	24	24	100
2017-02-18	126	132	95.45	109	109	100	49	53	92.45
2017-03-18	82	86	95.35	51	52	98.08	18	18	100
2017-07-18	15	15	100	16	16	100	4	4	100
2017-08-18	13	14	92.86	7	7	100	3	3	100
2017-09-18	13	14	92.86	9	9	100
2017-10-18	15	16	93.75	18	19	94.74	2	2	100
2017-11-18	18	21	0.86	11	12	91.67	4	4	100
2017-12-18	11	12	91.67	8	8	100	3	3	100
2018-01-18	11	11	100	8	8	100	1	1	100
2018-02-18	13	16	81.25	17	19	89.47	5	5	100
2018-03-18	19	19	100	9	9	100	2	2	100
2018-04-18	17	21	80.95	10	10	100	2	2	100
2018-05-18	9	9	100	4	4	100	1	1	100

## Sheet: After Compliance by Staff
Months	medical after #yes	medical after #TA	medical after compliance	nursing after #yes	nursing after #TA	nursing after compliance	other after #yes	other after #TA	other after compliance
2016-11-18	61	65	93.85	43	53	81.13	15	17	88.24
2016-12-18	36	41	87.8	34	35	97.14	2	7	28.57
2017-01-18	50	59	84.75	47	51	92.16	18	18	100
2017-02-18	109	110	99.09	92	93	98.92	42	45	93.33
2017-03-18	76	76	100	50	50	100	8	8	100
2017-07-18	10	10	100	16	16	100	2	2	100
2017-08-18	12	13	92.31	7	8	87.5	2	3	66.67
2017-09-18	6	7	85.71	6	6	100
2017-10-18	11	11	100	12	12	100	5	5	100
2017-11-18	14	14	100	12	15	80	1	1	100
2017-12-18	7	7	100	12	12	100	2	2	100
2018-01-18	12	12	100	7	7	100	3	3	100
2018-02-18	12	12	100	16	16	100	2	2	100
2018-03-18	13	13	100	12	12	100	5	5	100
2018-04-18	10	11	90.91	13	14	92.86	1	1	100
2018-05-18	8	8	100	10	10	100	2	2	100
